# Supplementary material for: Bioenergetics of pollen tube growth in Arabidopsis thaliana revealed by ratiometric genetically encoded biosensors
Source: Nat Commun. 2022 Dec 19;13:7822. doi: 10.1038/s41467-022-35486-w (PMC9763403; doi:10.1038/s41467-022-35486-w)
Supplement: Supplementary file 4 — Source Data [file 41467_2022_35486_MOESM4_ESM.xlsx]

## Sheet: Figure 1
Figure 1. Characterization of mC-SoNar and mC-iNAP1 and iNAP4.
	Figure 1(b) Absorbance spectra of recombinant mC-SoNar, mC-iNAP1 and mC-iNAP4
																														Figure 1(c) NADH/NAD+ titration curve of recombinant mC-SoNar.
	Blank							mC-SoNar							mC-iNAP1							mC-iNAP4
	Wavelength	1	2	3	Average	SEM		Wavelength	1	2	3	Average	SEM		Wavelength	1	2	3	Average	SEM		Wavelength	1	2	3	Average	SEM
	381	0.0515	0.049	0.0508	0.0504333	0.00074461		381	0.0605	0.0591	0.0612	0.0602667	0.000617342		381	0.0605	0.0588	0.0608	0.0600333	0.000622718		381	0.0608	0.057	0.0601	0.0593	0.00116762			[NADH]/[NAD+]	pH 7.0				Average	SEM		[NADH]/[NAD+]	pH 7.5				Average	SEM		[NADH]/[NAD+]	pH 8.0
	382	0.0512	0.0485	0.0502	0.0499667	0.000788106		382	0.06	0.0588	0.061	0.0599333	0.000635959		382	0.0601	0.0583	0.0603	0.0595667	0.000635959		382	0.0605	0.0567	0.0598	0.059	0.00116762			0	0.115274	0.115884	0.115973	0.115233	0.115591	0.00019588		0	0.120229	0.120276	0.118561	0.119909	0.119744	0.000402592		0	0.109329	0.108499	0.109468
	383	0.0511	0.0483	0.0499	0.0497667	0.000811035		383	0.0599	0.0588	0.0607	0.0598	0.000550757		383	0.0598	0.058	0.0601	0.0593	0.000655744		383	0.0603	0.0563	0.0597	0.0587667	0.00124544			0.000801	0.1119	0.113462	0.112034	0.11032	0.111929	0.000642316		0.000801	0.112509	0.11106	0.11241	0.112908	0.112222	0.000401928		0.000801	0.099181	0.0981	0.096347
	384	0.0504	0.0479	0.0496	0.0493	0.000737111		384	0.0596	0.0584	0.0605	0.0595	0.000608276		384	0.0592	0.0579	0.0598	0.0589667	0.000560753		384	0.0601	0.0561	0.0595	0.0585667	0.00124544			0.001402	0.112973	0.112484	0.112605	0.113735	0.112949	0.0002818		0.001402	0.112502	0.113086	0.114089	0.116102	0.113945	0.000790228		0.001402	0.10073	0.100361	0.098648
	385	0.0502	0.0476	0.0493	0.0490333	0.000762306		385	0.0594	0.0582	0.0602	0.0592667	0.000581187		385	0.059	0.0577	0.0597	0.0588	0.000585947		385	0.0599	0.0559	0.0592	0.0583333	0.00123333			0.002004	0.123563	0.119686	0.122388	0.119702	0.121335	0.000977185		0.002004	0.121333	0.121844	0.121712	0.123843	0.122183	0.000563831		0.002004	0.105315	0.105431	0.105733
	386	0.0498	0.0473	0.0491	0.0487333	0.00074461		386	0.0593	0.0581	0.06	0.0591333	0.000554777		386	0.0586	0.0575	0.0595	0.0585333	0.000578312		386	0.0596	0.0558	0.0591	0.0581667	0.0011921			0.004024	0.13379	0.133731	0.136452	0.134189	0.134541	0.000645234		0.004024	0.138712	0.138231	0.137131	0.13896	0.138259	0.000405152		0.004024	0.121196	0.122301	0.118873
	387	0.0497	0.0472	0.0488	0.0485667	0.000731057		387	0.0591	0.0579	0.0599	0.0589667	0.000581187		387	0.0586	0.0574	0.0593	0.0584333	0.000554777		387	0.0595	0.0558	0.0592	0.0581667	0.0011865			0.007258	0.160167	0.156968	0.159245	0.161459	0.15946	0.000946579		0.007258	0.164945	0.165217	0.163657	0.16319	0.164252	0.000491031		0.007258	0.143733	0.13873	0.13969
	388	0.0497	0.0471	0.0487	0.0485	0.000757188		388	0.059	0.0578	0.0599	0.0589	0.000608276		388	0.0584	0.0575	0.0594	0.0584333	0.000548736		388	0.0595	0.0558	0.059	0.0581	0.00115902			0.010101	0.179019	0.179661	0.175918	0.179444	0.178511	0.00087439		0.010101	0.184531	0.182937	0.18213	0.183494	0.183273	0.000504211		0.010101	0.154698	0.157427	0.159961
	389	0.0494	0.0468	0.0484	0.0482	0.000757188		389	0.059	0.0577	0.0598	0.0588333	0.000611919		389	0.0584	0.0573	0.0592	0.0583	0.000550757		389	0.0595	0.0555	0.059	0.058	0.00125831			0.014199	0.195774	0.19906	0.194703	0.196767	0.196576	0.000929071		0.014199	0.204884	0.204913	0.210627	0.207175	0.2069	0.00135335		0.014199	0.182354	0.177023	0.180184
	390	0.0493	0.0466	0.0483	0.0480667	0.000788106		390	0.059	0.0577	0.0597	0.0588	0.000585947		390	0.0583	0.0573	0.059	0.0582	0.000493288		390	0.0592	0.0555	0.0589	0.0578667	0.0011865			0.020408	0.225885	0.228109	0.227489	0.231118	0.22815	0.0010946		0.020408	0.241369	0.240226	0.238841	0.241587	0.240506	0.000630076		0.020408	0.218003	0.210644	0.211833
	391	0.0491	0.0464	0.0481	0.0478667	0.000788106		391	0.0589	0.0577	0.0596	0.0587333	0.000554777		391	0.0581	0.0571	0.0589	0.0580333	0.000520683		391	0.0593	0.0555	0.0589	0.0579	0.00120554			0.041667	0.29058	0.281975	0.282166	0.284123	0.284711	0.00201564		0.041667	0.310308	0.311874	0.310027	0.312034	0.311061	0.000519925		0.041667	0.274176	0.277	0.258555
	392	0.0488	0.0463	0.048	0.0477	0.000737111		392	0.0588	0.0577	0.0597	0.0587333	0.000578312		392	0.058	0.0573	0.0591	0.0581333	0.000523874		392	0.0594	0.0556	0.059	0.058	0.00120554			0.06383	0.322275	0.318987	0.320781	0.318765	0.320202	0.000825316		0.06383	0.349051	0.350951	0.345457	0.355859	0.35033	0.00216675		0.06383	0.324033	0.317544	0.323373
	393	0.0489	0.0462	0.0478	0.0476333	0.000783865		393	0.0589	0.0576	0.0597	0.0587333	0.000611919		393	0.0578	0.0572	0.0589	0.0579667	0.000497773		393	0.0593	0.0555	0.0591	0.0579667	0.00123468			0.111111	0.345104	0.347262	0.343708	0.350645	0.34668	0.00151042		0.111111	0.390322	0.388334	0.389277	0.390285	0.389555	0.000473402		0.111111	0.359158	0.368428	0.365337
	394	0.0486	0.046	0.0477	0.0474333	0.000762306		394	0.0588	0.0575	0.0595	0.0586	0.000585947		394	0.0577	0.0571	0.0586	0.0578	0.00043589		394	0.0592	0.0554	0.0589	0.0578333	0.00121974			0.25	0.374927	0.376058	0.381737	0.388282	0.380251	0.00306365		0.25	0.410163	0.416408	0.411053	0.41829	0.413978	0.00199182		0.25	0.375713	0.387709	0.378319
	395	0.0486	0.0459	0.0473	0.0472667	0.000779601		395	0.0587	0.0574	0.0596	0.0585667	0.000638575		395	0.0576	0.0571	0.0587	0.0578	0.000472582		395	0.0591	0.0555	0.0587	0.0577667	0.0011392			0.5	0.38487	0.386899	0.38788	0.388906	0.387139	0.000860103		0.5	0.424876	0.426783	0.428751	0.425788	0.426549	0.000830743		0.5	0.398104	0.396901	0.401852
	396	0.0484	0.0458	0.0473	0.0471667	0.00075351		396	0.0589	0.0576	0.0596	0.0587	0.000585947		396	0.0576	0.0572	0.0588	0.0578667	0.00048074		396	0.0593	0.0556	0.0589	0.0579333	0.00117237			0.75	0.388294	0.399409	0.39473	0.394008	0.39411	0.00227852		0.75	0.432528	0.429648	0.431479	0.442822	0.434119	0.00296132		0.75	0.414349	0.411524	0.405018
	397	0.0484	0.0457	0.0471	0.0470667	0.000779601		397	0.0589	0.0576	0.0595	0.0586667	0.000560753		397	0.0577	0.0572	0.0587	0.0578667	0.000440959		397	0.0592	0.0555	0.0588	0.0578333	0.00117237			1	0.386262	0.394657	0.394638	0.396321	0.392969	0.00227036		1	0.43294	0.433742	0.43519	0.438724	0.435149	0.00127938		1	0.421643	0.41967	0.422333
	398	0.048	0.0454	0.047	0.0468	0.000757188		398	0.059	0.0575	0.0595	0.0586667	0.000600925		398	0.0575	0.0571	0.0586	0.0577333	0.000448454		398	0.0595	0.0557	0.0589	0.0580333	0.00117945			1.25	0.390854	0.394062	0.396362	0.40337	0.396162	0.00265487		1.25	0.434901	0.442235	0.434748	0.43807	0.437489	0.00175767		1.25	0.425082	0.427191	0.431997
	399	0.0479	0.0453	0.0469	0.0467	0.000757188		399	0.059	0.0574	0.0596	0.0586667	0.000656591		399	0.0576	0.0571	0.0585	0.0577333	0.000409607		399	0.0593	0.0556	0.059	0.0579667	0.0011865			1.4	0.392234	0.396285	0.401151	0.40778	0.399363	0.00334589		1.4	0.449343	0.447976	0.43809	0.438476	0.443471	0.00300944		1.4	0.431504	0.426941	0.440892
	400	0.0477	0.045	0.0464	0.0463667	0.000779601		400	0.0587	0.0572	0.0593	0.0584	0.0006245		400	0.0573	0.0569	0.0583	0.0575	0.000416333		400	0.059	0.0553	0.0586	0.0576333	0.00117237			1.7	0.395377	0.400487	0.410819	0.406702	0.403346	0.00340082		1.7	0.453851	0.450235	0.44007	0.44145	0.446402	0.00335157		1.7	0.434987	0.436743	0.442104
	401	0.0477	0.045	0.0465	0.0464	0.000781025		401	0.0586	0.0572	0.0594	0.0584	0.00064291		401	0.0573	0.0571	0.0583	0.0575667	0.000371184		401	0.0591	0.0553	0.0588	0.0577333	0.00121974			1.9	0.395746	0.397048	0.401248	0.406505	0.400137	0.00242571		1.9	0.451089	0.450096	0.440481	0.442654	0.44608	0.00265054		1.9	0.437513	0.439029	0.440275
	402	0.0477	0.0451	0.0465	0.0464333	0.000751295		402	0.0589	0.0573	0.0595	0.0585667	0.000656591		402	0.0574	0.0574	0.0585	0.0577667	0.000366667		402	0.0595	0.0556	0.0591	0.0580667	0.00123873			2.25	0.394641	0.396173	0.404952	0.402725	0.399623	0.00249572		2.25	0.442589	0.450176	0.441599	0.443176	0.444385	0.00195757		2.25	0.435788	0.445801	0.438162
	403	0.0472	0.0445	0.046	0.0459	0.000781025		403	0.0585	0.057	0.0591	0.0582	0.0006245		403	0.057	0.0569	0.0581	0.0573333	0.000384419		403	0.059	0.0554	0.0587	0.0577	0.00115326			2.5	0.393813	0.397299	0.401174	0.404766	0.399263	0.00237162		2.5	0.44091	0.449627	0.451449	0.450558	0.448136	0.00243722		2.5	0.441853	0.444463	0.437196
	404	0.0474	0.0447	0.0462	0.0461	0.000781025		404	0.0588	0.0572	0.0594	0.0584667	0.000656591		404	0.0573	0.0571	0.0584	0.0576	0.000404145		404	0.0594	0.0554	0.0588	0.0578667	0.00124544			3.25	0.408242	0.397275	0.40807	0.402065	0.403913	0.00263785		3.25	0.453441	0.452437	0.454124	0.452877	0.45322	0.000364782		3.25	0.439492	0.447376	0.442327
	405	0.0471	0.0445	0.046	0.0458667	0.00075351		405	0.0585	0.0571	0.0592	0.0582667	0.000617342		405	0.0568	0.057	0.058	0.0572667	0.000371184		405	0.0592	0.0553	0.0587	0.0577333	0.0012252			3.75	0.412826	0.408363	0.408988	0.404719	0.408724	0.00165998		3.75	0.444969	0.454414	0.453047	0.452413	0.451211	0.00212206		3.75	0.443326	0.448299	0.448088
	406	0.047	0.0444	0.0459	0.0457667	0.00075351		406	0.0586	0.0572	0.0592	0.0583333	0.000592546		406	0.057	0.0569	0.058	0.0573	0.000351188		406	0.0591	0.0555	0.0588	0.0578	0.00115326
	407	0.0468	0.0441	0.0456	0.0455	0.000781025		407	0.0582	0.0569	0.059	0.0580333	0.000611919		407	0.0568	0.0569	0.0577	0.0571333	0.0002848		407	0.0591	0.0552	0.0585	0.0576	0.00121244
	408	0.0468	0.0441	0.0457	0.0455333	0.000783865		408	0.0585	0.057	0.0591	0.0582	0.0006245		408	0.0568	0.0569	0.058	0.0572333	0.000384419		408	0.0591	0.0554	0.0587	0.0577333	0.00117237
	409	0.0469	0.0441	0.0455	0.0455	0.00080829		409	0.0586	0.057	0.0592	0.0582667	0.000656591		409	0.0568	0.0571	0.0579	0.0572667	0.000328295		409	0.0591	0.0554	0.0588	0.0577667	0.0011865
	410	0.0466	0.0439	0.0456	0.0453667	0.000788106		410	0.0583	0.0567	0.059	0.058	0.000680686		410	0.0566	0.0568	0.0576	0.057	0.000305505		410	0.0592	0.0552	0.0587	0.0577	0.00125831
	411	0.0466	0.0439	0.0454	0.0453	0.000781025		411	0.0583	0.0568	0.0589	0.058	0.0006245		411	0.0568	0.0571	0.0578	0.0572333	0.000296273		411	0.0592	0.0554	0.0586	0.0577333	0.00117945
	412	0.0464	0.0437	0.0453	0.0451333	0.000783865		412	0.0583	0.0567	0.0587	0.0579	0.00061101		412	0.0564	0.0567	0.0577	0.0569333	0.000392994		412	0.0589	0.0552	0.0584	0.0575	0.00115902
	413	0.0461	0.0436	0.0453	0.045	0.000737111		413	0.0583	0.0566	0.0588	0.0579	0.000665833		413	0.0564	0.0566	0.0577	0.0569	0.000404145		413	0.0591	0.0554	0.0584	0.0576333	0.0011348
	414	0.0464	0.0437	0.0451	0.0450667	0.000779601		414	0.0581	0.0566	0.0586	0.0577667	0.000600925		414	0.0564	0.0568	0.0576	0.0569333	0.000352767		414	0.0591	0.0553	0.0586	0.0576667	0.0011921
	415	0.0462	0.0435	0.0452	0.0449667	0.000788106		415	0.0582	0.0565	0.0587	0.0578	0.000665833		415	0.0563	0.0568	0.0575	0.0568667	0.00034801		415	0.0591	0.0552	0.0585	0.0576	0.00121244
	416	0.046	0.0433	0.045	0.0447667	0.000788106		416	0.0581	0.0563	0.0585	0.0576333	0.000676593		416	0.0561	0.0567	0.0573	0.0567	0.00034641		416	0.0589	0.0551	0.0583	0.0574333	0.00117945
	417	0.0459	0.0433	0.0448	0.0446667	0.00075351		417	0.0579	0.0561	0.0583	0.0574333	0.000676593		417	0.056	0.0564	0.0572	0.0565333	0.000352767		417	0.0587	0.0549	0.0581	0.0572333	0.00117945
	418	0.0458	0.0431	0.0447	0.0445333	0.000783865		418	0.0578	0.056	0.0581	0.0573	0.000655744		418	0.0559	0.0563	0.0571	0.0564333	0.000352767		418	0.0587	0.0548	0.058	0.0571667	0.00120046
	419	0.046	0.0431	0.0448	0.0446333	0.000841295		419	0.0578	0.0559	0.0582	0.0573	0.00070946		419	0.0557	0.0564	0.057	0.0563667	0.000375648		419	0.0587	0.0546	0.0579	0.0570667	0.00125477
	420	0.0457	0.0428	0.0445	0.0443333	0.000841295		420	0.0575	0.0556	0.0579	0.057	0.00070946		420	0.0553	0.0561	0.0567	0.0560333	0.000405518		420	0.0585	0.0544	0.0578	0.0569	0.00126623
	421	0.0457	0.0429	0.0445	0.0443667	0.000811035		421	0.0575	0.0556	0.058	0.0570333	0.000731057		421	0.0555	0.0562	0.0569	0.0562	0.000404145		421	0.0586	0.0545	0.0578	0.0569667	0.00125477
	422	0.0454	0.0427	0.0444	0.0441667	0.000788106		422	0.0573	0.0554	0.0576	0.0567667	0.000688799		422	0.0551	0.056	0.0567	0.0559333	0.000463081		422	0.0584	0.0544	0.0575	0.0567667	0.00121152
	423	0.0453	0.0427	0.0443	0.0441	0.000757188		423	0.0571	0.0552	0.0575	0.0566	0.00070946		423	0.0549	0.0559	0.0565	0.0557667	0.000466667		423	0.0584	0.0541	0.0573	0.0566	0.0012897
	424	0.0454	0.0426	0.0444	0.0441333	0.000819214		424	0.0571	0.055	0.0573	0.0564667	0.000735603		424	0.0547	0.0558	0.0564	0.0556333	0.000497773		424	0.0582	0.054	0.057	0.0564	0.001249
	425	0.0451	0.0424	0.0441	0.0438667	0.000788106		425	0.0568	0.0548	0.0571	0.0562333	0.00072188		425	0.0546	0.0555	0.056	0.0553667	0.000409607		425	0.058	0.0537	0.0568	0.0561667	0.00128106
	426	0.0451	0.0422	0.044	0.0437667	0.000845248		426	0.0567	0.0546	0.057	0.0561	0.000754983		426	0.0542	0.0554	0.056	0.0552	0.00052915		426	0.0579	0.0536	0.0565	0.056	0.00126623
	427	0.0451	0.0422	0.044	0.0437667	0.000845248		427	0.0565	0.0544	0.0566	0.0558333	0.000717248		427	0.054	0.0551	0.0557	0.0549333	0.000497773		427	0.0577	0.0535	0.0565	0.0559	0.001249
	428	0.0449	0.0421	0.0438	0.0436	0.000814453		428	0.0563	0.0542	0.0563	0.0556	0.0007		428	0.0536	0.055	0.0556	0.0547333	0.000592546		428	0.0576	0.0533	0.0563	0.0557333	0.00127323
	429	0.0448	0.0419	0.0438	0.0435	0.00085049		429	0.056	0.0538	0.0562	0.0553333	0.000768838		429	0.0536	0.0547	0.0554	0.0545667	0.000523874		429	0.0573	0.0529	0.056	0.0554	0.00130512
	430	0.0449	0.0419	0.0436	0.0434667	0.000868588		430	0.0558	0.0536	0.056	0.0551333	0.000768838		430	0.0534	0.0545	0.0551	0.0543333	0.000497773		430	0.0572	0.0528	0.0558	0.0552667	0.00129786
	431	0.0449	0.0418	0.0435	0.0434	0.000896289		431	0.0556	0.0534	0.0557	0.0549	0.000750555		431	0.0532	0.0542	0.0552	0.0542	0.00057735		431	0.0569	0.0525	0.0556	0.055	0.00130512
	432	0.0447	0.0418	0.0434	0.0433	0.00083865		432	0.0554	0.0532	0.0557	0.0547667	0.000788106		432	0.0528	0.0541	0.0549	0.0539333	0.000611919		432	0.0565	0.0524	0.0552	0.0547	0.00120968
	433	0.0447	0.0418	0.0434	0.0433	0.00083865		433	0.055	0.0531	0.0552	0.0544333	0.000669162		433	0.0527	0.0539	0.0547	0.0537667	0.000581187		433	0.0565	0.0522	0.055	0.0545667	0.00126007
	434	0.0444	0.0416	0.0432	0.0430667	0.000811035		434	0.0549	0.0528	0.055	0.0542333	0.000717248		434	0.0524	0.0536	0.0544	0.0534667	0.000581187		434	0.0561	0.0519	0.0547	0.0542333	0.00123468
	435	0.0444	0.0415	0.0431	0.043	0.00083865		435	0.0546	0.0526	0.0548	0.054	0.000702377		435	0.0521	0.0533	0.0543	0.0532333	0.000635959		435	0.0558	0.0518	0.0545	0.0540333	0.00117804
	436	0.0442	0.0413	0.043	0.0428333	0.000841295		436	0.0543	0.0522	0.0545	0.0536667	0.000735603		436	0.052	0.0531	0.0541	0.0530667	0.000606447		436	0.0556	0.0515	0.0543	0.0538	0.00120968
	437	0.0442	0.0414	0.0428	0.0428	0.00080829		437	0.054	0.0521	0.0542	0.0534333	0.000669162		437	0.0516	0.0528	0.0539	0.0527667	0.000664162		437	0.0553	0.0512	0.0541	0.0535333	0.00121701
	438	0.0443	0.0415	0.0432	0.043	0.000814453		438	0.054	0.0519	0.0542	0.0533667	0.000735603		438	0.0516	0.0529	0.0538	0.0527667	0.000638575		438	0.0552	0.0514	0.0541	0.0535667	0.00112891
	439	0.0443	0.0412	0.0427	0.0427333	0.000895048		439	0.0538	0.0515	0.0537	0.053	0.000750555		439	0.0512	0.0525	0.0536	0.0524333	0.000693622		439	0.0549	0.051	0.0536	0.0531667	0.00114649
	440	0.0442	0.0412	0.0427	0.0427	0.000866025		440	0.0535	0.0514	0.0537	0.0528667	0.000735603		440	0.0508	0.0521	0.0532	0.0520333	0.000693622		440	0.0545	0.0506	0.0533	0.0528	0.00115326
	441	0.0442	0.0412	0.0425	0.0426333	0.000868588		441	0.0531	0.0512	0.0534	0.0525667	0.000688799		441	0.0505	0.052	0.0531	0.0518667	0.00075351		441	0.0543	0.0504	0.0532	0.0526333	0.00116094
	442	0.0441	0.0408	0.0425	0.0424667	0.000952774		442	0.0528	0.051	0.0532	0.0523333	0.000676593		442	0.0505	0.0515	0.0528	0.0516	0.000665833		442	0.0541	0.0502	0.0529	0.0524	0.00115326
	443	0.044	0.0409	0.0425	0.0424667	0.000895048		443	0.0525	0.0505	0.0528	0.0519333	0.00072188		443	0.0503	0.0513	0.0526	0.0514	0.000665833		443	0.0538	0.05	0.0525	0.0521	0.00111505
	444	0.0438	0.0411	0.0423	0.0424	0.000781025		444	0.0523	0.0504	0.0524	0.0517	0.000650641		444	0.0498	0.051	0.0525	0.0511	0.000781025		444	0.0533	0.0497	0.0521	0.0517	0.0010583
	445	0.0439	0.0409	0.0423	0.0423667	0.000866667		445	0.0519	0.05	0.0523	0.0514	0.00070946		445	0.0495	0.0506	0.0522	0.0507667	0.000783865		445	0.0529	0.0492	0.052	0.0513667	0.00111405
	446	0.0438	0.0408	0.0422	0.0422667	0.000866667		446	0.0516	0.0498	0.0519	0.0511	0.000655744		446	0.0492	0.0504	0.0519	0.0505	0.000781025		446	0.0526	0.0489	0.0514	0.0509667	0.00108985
	447	0.0437	0.0406	0.0422	0.0421667	0.000895048		447	0.0514	0.0495	0.0516	0.0508333	0.000669162		447	0.0489	0.0501	0.0516	0.0502	0.000781025		447	0.0524	0.0485	0.0511	0.0506667	0.00114649
	448	0.0438	0.0408	0.0422	0.0422667	0.000866667		448	0.0512	0.0493	0.0514	0.0506333	0.000669162		448	0.0486	0.0498	0.0516	0.05	0.00087178		448	0.0521	0.0483	0.0509	0.0504333	0.00112151
	449	0.0439	0.0408	0.0421	0.0422667	0.000898765		449	0.051	0.0491	0.0512	0.0504333	0.000669162		449	0.0485	0.0497	0.0515	0.0499	0.00087178		449	0.0518	0.0482	0.0507	0.0502333	0.0010651
	450	0.0436	0.0406	0.0419	0.0420333	0.000868588		450	0.0505	0.0487	0.0507	0.0499667	0.000635959		450	0.0477	0.049	0.0508	0.0491667	0.000898765		450	0.051	0.0473	0.0502	0.0495	0.00112398
	451	0.0438	0.0406	0.042	0.0421333	0.000926163		451	0.0503	0.0486	0.0507	0.0498667	0.000643774		451	0.0477	0.049	0.0509	0.0492	0.000929157		451	0.0508	0.0472	0.05	0.0493333	0.00109138
	452	0.0435	0.0405	0.0418	0.0419333	0.000868588		452	0.05	0.0482	0.0504	0.0495333	0.000676593		452	0.0475	0.0486	0.0507	0.0489333	0.000938675		452	0.0503	0.0469	0.0495	0.0489	0.00102632
	453	0.0433	0.0403	0.0415	0.0417	0.00087178		453	0.0497	0.0479	0.0498	0.0491333	0.000617342		453	0.0471	0.0481	0.0501	0.0484333	0.000881917		453	0.0498	0.0463	0.049	0.0483667	0.00105883
	454	0.0435	0.0405	0.0415	0.0418333	0.000881917		454	0.0496	0.0479	0.0499	0.0491333	0.000622718		454	0.0468	0.0481	0.0501	0.0483333	0.000959745		454	0.0496	0.0461	0.0489	0.0482	0.00106927
	455	0.0433	0.0403	0.0414	0.0416667	0.000876229		455	0.0492	0.0477	0.0494	0.0487667	0.000536449		455	0.0465	0.0477	0.05	0.0480667	0.00102686		455	0.0492	0.0458	0.0485	0.0478333	0.00103655
	456	0.0435	0.0404	0.0415	0.0418	0.000907377		456	0.0493	0.0476	0.0495	0.0488	0.000602771		456	0.0466	0.0476	0.0501	0.0481	0.00104083		456	0.0491	0.0457	0.0484	0.0477333	0.00103655
	457	0.0433	0.0404	0.0416	0.0417667	0.000841295		457	0.0493	0.0476	0.0494	0.0487667	0.000584047		457	0.0464	0.0474	0.0498	0.0478667	0.00100885		457	0.0488	0.0457	0.0482	0.0475667	0.000949269
	458	0.0433	0.0402	0.0413	0.0416	0.000907377		458	0.0488	0.0471	0.049	0.0483	0.000602771		458	0.0459	0.047	0.0496	0.0475	0.00109697		458	0.0483	0.0451	0.0479	0.0471	0.00100664
	459	0.0433	0.0402	0.0413	0.0416	0.000907377		459	0.0487	0.0472	0.049	0.0483	0.000556776		459	0.0458	0.0469	0.0495	0.0474	0.00109697		459	0.0482	0.045	0.0478	0.047	0.00100664
	460	0.0431	0.0401	0.0413	0.0415	0.00087178		460	0.0487	0.0471	0.0488	0.0482	0.000550757		460	0.0459	0.0469	0.0495	0.0474333	0.0010729		460	0.0481	0.0447	0.0476	0.0468	0.00105987
	461	0.0431	0.0399	0.0411	0.0413667	0.000933333		461	0.0484	0.047	0.0487	0.0480333	0.000523874		461	0.0455	0.0467	0.0492	0.0471333	0.00108985		461	0.0479	0.0446	0.0475	0.0466667	0.00103976
	462	0.0432	0.0401	0.0412	0.0415	0.000907377		462	0.0485	0.0471	0.0488	0.0481333	0.000523874		462	0.0456	0.0466	0.0493	0.0471667	0.00110504		462	0.0478	0.0447	0.0475	0.0466667	0.00098714
	463	0.0433	0.0404	0.0413	0.0416667	0.000856997		463	0.0485	0.0471	0.0487	0.0481	0.000503322		463	0.0454	0.0464	0.0493	0.0470333	0.00116952		463	0.0476	0.0444	0.0473	0.0464333	0.00102035
	464	0.0432	0.04	0.0412	0.0414667	0.000933333		464	0.0484	0.0469	0.0486	0.0479667	0.000536449		464	0.0454	0.0464	0.0491	0.0469667	0.00110504		464	0.0474	0.0442	0.0471	0.0462333	0.00102035
	465	0.043	0.0401	0.0411	0.0414	0.00085049		465	0.0483	0.0468	0.0484	0.0478333	0.000517472		465	0.0454	0.0461	0.0492	0.0469	0.00116762		465	0.0471	0.0441	0.047	0.0460667	0.000983757
	466	0.043	0.0401	0.041	0.0413667	0.000856997		466	0.0482	0.0469	0.0485	0.0478667	0.000491031		466	0.0452	0.0463	0.0492	0.0469	0.00119304		466	0.047	0.044	0.047	0.046	0.001
	467	0.0433	0.0401	0.0411	0.0415	0.000945163		467	0.0482	0.0468	0.0485	0.0478333	0.000523874		467	0.0451	0.0462	0.0491	0.0468	0.00119304		467	0.047	0.044	0.0468	0.0459333	0.000968389
	468	0.043	0.0398	0.0408	0.0412	0.000945163		468	0.0479	0.0468	0.0482	0.0476333	0.000425572		468	0.0449	0.0459	0.0489	0.0465667	0.00120185		468	0.0465	0.0435	0.0467	0.0455667	0.00103494
	469	0.043	0.0399	0.0408	0.0412333	0.000920748		469	0.048	0.0469	0.0483	0.0477333	0.000425572		469	0.0449	0.0459	0.049	0.0466	0.00123423		469	0.0466	0.0438	0.0467	0.0457	0.000950438
	470	0.0431	0.0399	0.0407	0.0412333	0.00096148		470	0.0481	0.0469	0.0482	0.0477333	0.000417665		470	0.045	0.0459	0.0492	0.0467	0.00127671		470	0.0464	0.0437	0.0468	0.0456333	0.000973539
	471	0.0429	0.0399	0.0407	0.0411667	0.000896908		471	0.0479	0.0468	0.0482	0.0476333	0.000425572		471	0.0448	0.0458	0.0488	0.0464667	0.00120185		471	0.0461	0.0434	0.0466	0.0453667	0.00099387
	472	0.0427	0.0397	0.0405	0.0409667	0.000896908		472	0.0478	0.0467	0.0481	0.0475333	0.000425572		472	0.0448	0.0454	0.0486	0.0462667	0.00117945		472	0.0459	0.0433	0.0465	0.0452333	0.000982061
	473	0.043	0.04	0.0408	0.0412667	0.000896908		473	0.048	0.047	0.0483	0.0477667	0.000392994		473	0.0451	0.0458	0.049	0.0466333	0.00120046		473	0.0461	0.0434	0.0467	0.0454	0.00101489
	474	0.0428	0.0398	0.0407	0.0411	0.000888819		474	0.0476	0.0467	0.048	0.0474333	0.000384419		474	0.0447	0.0457	0.0488	0.0464	0.00123423		474	0.0457	0.0432	0.0465	0.0451333	0.00099387
	475	0.0427	0.0397	0.0407	0.0410333	0.000881917		475	0.0479	0.0467	0.0482	0.0476	0.000458258		475	0.0449	0.0457	0.0488	0.0464667	0.0011893		475	0.0458	0.0433	0.0465	0.0452	0.000971253
	476	0.0429	0.0399	0.0406	0.0411333	0.000906152		476	0.0479	0.047	0.0484	0.0477667	0.000409607		476	0.045	0.0459	0.0489	0.0466	0.00117898		476	0.0458	0.0433	0.0465	0.0452	0.000971253
	477	0.0427	0.0398	0.0405	0.041	0.000873689		477	0.0478	0.047	0.0482	0.0476667	0.000352767		477	0.0448	0.0457	0.0488	0.0464333	0.00121152		477	0.0456	0.0432	0.0465	0.0451	0.000984886
	478	0.0428	0.0397	0.0405	0.041	0.000929157		478	0.0479	0.0471	0.0482	0.0477333	0.000328295		478	0.0448	0.0458	0.0489	0.0465	0.00123423		478	0.0457	0.0432	0.0465	0.0451333	0.00099387
	479	0.0428	0.0398	0.0406	0.0410667	0.000896908		479	0.048	0.0472	0.0481	0.0477667	0.0002848		479	0.045	0.0458	0.0489	0.0465667	0.0011893		479	0.0454	0.0432	0.0466	0.0450667	0.000995546
	480	0.0428	0.0398	0.0407	0.0411	0.000888819		480	0.0481	0.0473	0.0484	0.0479333	0.000328295		480	0.0449	0.0459	0.049	0.0466	0.00123423		480	0.0456	0.0433	0.0467	0.0452	0.00100167
	481	0.0428	0.0396	0.0405	0.0409667	0.000952774		481	0.048	0.0472	0.0482	0.0478	0.000305505		481	0.0451	0.046	0.0491	0.0467333	0.00121152		481	0.0455	0.0433	0.0468	0.0452	0.00102144
	482	0.0426	0.0397	0.0403	0.0408667	0.000883805		482	0.048	0.0471	0.0483	0.0478	0.000360555		482	0.045	0.0459	0.0489	0.0466	0.00117898		482	0.0453	0.0432	0.0469	0.0451333	0.00107134
	483	0.0427	0.0396	0.0404	0.0409	0.000929157		483	0.048	0.0473	0.0485	0.0479333	0.00034801		483	0.0451	0.0459	0.0491	0.0467	0.00122202		483	0.0452	0.0433	0.0467	0.0450667	0.000983757
	484	0.0427	0.0397	0.0404	0.0409333	0.000906152		484	0.0483	0.0474	0.0486	0.0481	0.000360555		484	0.0452	0.0461	0.0492	0.0468333	0.00121152		484	0.0454	0.0434	0.0469	0.0452333	0.00101379
	485	0.0425	0.0397	0.0404	0.0408667	0.000841295		485	0.0484	0.0477	0.0487	0.0482667	0.000296273		485	0.0452	0.0462	0.0493	0.0469	0.00123423		485	0.0455	0.0436	0.047	0.0453667	0.000983757
	486	0.0425	0.0396	0.0403	0.0408	0.000873689		486	0.0483	0.0477	0.0487	0.0482333	0.000290593		486	0.0453	0.0462	0.0492	0.0469	0.00117898		486	0.0456	0.0435	0.047	0.0453667	0.00101708
	487	0.0426	0.0397	0.0404	0.0409	0.000873689		487	0.0483	0.0477	0.0487	0.0482333	0.000290593		487	0.0453	0.0464	0.0492	0.0469667	0.00116094		487	0.0455	0.0436	0.0471	0.0454	0.0010116
	488	0.0425	0.0396	0.0405	0.0408667	0.000856997		488	0.0484	0.048	0.0488	0.0484	0.00023094		488	0.0456	0.0464	0.0493	0.0471	0.00112398		488	0.0456	0.0436	0.0471	0.0454333	0.00101379
	489	0.0426	0.0395	0.0403	0.0408	0.000929157		489	0.0486	0.048	0.0489	0.0485	0.000264575		489	0.0456	0.0465	0.0492	0.0471	0.00108167		489	0.0456	0.0437	0.0474	0.0455667	0.00106823
	490	0.0425	0.0394	0.0403	0.0407333	0.000920748		490	0.0488	0.048	0.049	0.0486	0.000305505		490	0.0457	0.0466	0.0494	0.0472333	0.00111405		490	0.0456	0.0437	0.0473	0.0455333	0.00103976
	491	0.0425	0.0395	0.0404	0.0408	0.000888819		491	0.0487	0.048	0.0491	0.0486	0.000321455		491	0.0456	0.0467	0.0496	0.0473	0.00119304		491	0.0455	0.0439	0.0473	0.0455667	0.000982061
	492	0.0428	0.0395	0.0403	0.0408667	0.00099387		492	0.0489	0.0483	0.0491	0.0487667	0.00024037		492	0.0457	0.0469	0.0496	0.0474	0.00115326		492	0.0458	0.0439	0.0477	0.0458	0.00109697
	493	0.0423	0.0395	0.0402	0.0406667	0.000841295		493	0.049	0.0484	0.0493	0.0489	0.000264575		493	0.0459	0.0471	0.0496	0.0475333	0.00108985		493	0.0456	0.044	0.0476	0.0457333	0.00104137
	494	0.0423	0.0395	0.0402	0.0406667	0.000841295		494	0.049	0.0483	0.0494	0.0489	0.000321455		494	0.046	0.0471	0.0496	0.0475667	0.0010651		494	0.0458	0.044	0.0478	0.0458667	0.00109747
	495	0.0425	0.0394	0.0403	0.0407333	0.000920748		495	0.0491	0.0487	0.0495	0.0491	0.00023094		495	0.0461	0.0472	0.0498	0.0477	0.00109697		495	0.046	0.0442	0.0479	0.0460333	0.00106823
	496	0.0424	0.0395	0.0402	0.0407	0.000873689		496	0.0491	0.0486	0.0497	0.0491333	0.00031798		496	0.0462	0.0473	0.0497	0.0477333	0.00103333		496	0.0458	0.0443	0.0479	0.046	0.00104403
	497	0.0425	0.0396	0.0405	0.0408667	0.000856997		497	0.0495	0.0489	0.0497	0.0493667	0.00024037		497	0.0464	0.0476	0.0499	0.0479667	0.00102686		497	0.046	0.0445	0.0483	0.0462667	0.00110504
	498	0.0424	0.0395	0.0404	0.0407667	0.000856997		498	0.0495	0.0489	0.0498	0.0494	0.000264575		498	0.0465	0.0476	0.05	0.0480333	0.00103333		498	0.0463	0.0447	0.0483	0.0464333	0.00104137
	499	0.0425	0.0396	0.0404	0.0408333	0.000864741		499	0.0496	0.049	0.0499	0.0495	0.000264575		499	0.0468	0.0478	0.05	0.0482	0.000945163		499	0.0463	0.0448	0.0486	0.0465667	0.00110504
	500	0.0426	0.0397	0.0405	0.0409333	0.000864741		500	0.0498	0.0492	0.0499	0.0496333	0.000218581		500	0.0467	0.048	0.0502	0.0483	0.00102144		500	0.0465	0.045	0.0486	0.0467	0.00104403
	501	0.0424	0.0396	0.0403	0.0407667	0.000841295		501	0.0495	0.0489	0.05	0.0494667	0.00031798		501	0.0468	0.0479	0.05	0.0482333	0.000938675		501	0.0465	0.0449	0.0488	0.0467333	0.00113186
	502	0.0425	0.0394	0.0403	0.0407333	0.000920748		502	0.0496	0.049	0.0501	0.0495667	0.00031798		502	0.0469	0.048	0.0501	0.0483333	0.000938675		502	0.0464	0.0449	0.0487	0.0466667	0.00110504
	503	0.0425	0.0393	0.0403	0.0407	0.000945163		503	0.0497	0.0491	0.0501	0.0496333	0.000290593		503	0.0467	0.0481	0.0502	0.0483333	0.00101708		503	0.0466	0.045	0.0488	0.0468	0.00110151
	504	0.0422	0.0395	0.0404	0.0407	0.000793725		504	0.0497	0.049	0.0497	0.0494667	0.000233333		504	0.047	0.0481	0.05	0.0483667	0.000876229		504	0.0467	0.045	0.049	0.0469	0.00115902
	505	0.0421	0.0395	0.0403	0.0406333	0.000768838		505	0.0497	0.0489	0.0498	0.0494667	0.0002848		505	0.0467	0.0483	0.0501	0.0483667	0.000982061		505	0.0468	0.0451	0.0489	0.0469333	0.00109899
	506	0.0424	0.0395	0.0403	0.0407333	0.000864741		506	0.05	0.0492	0.0499	0.0497	0.000251661		506	0.047	0.0483	0.0502	0.0485	0.000929157		506	0.0466	0.0453	0.0491	0.047	0.00111505
	507	0.0425	0.0395	0.0402	0.0407333	0.000906152		507	0.0496	0.0489	0.05	0.0495	0.000321455		507	0.0469	0.0482	0.0501	0.0484	0.000929157		507	0.0469	0.0454	0.0491	0.0471333	0.00107445
	508	0.0426	0.0398	0.0405	0.0409667	0.000841295		508	0.0498	0.0491	0.0499	0.0496	0.000251661		508	0.047	0.0485	0.0502	0.0485667	0.000924362		508	0.047	0.0455	0.0493	0.0472667	0.00110504
	509	0.0423	0.0397	0.0405	0.0408333	0.000768838		509	0.0499	0.049	0.0499	0.0496	0.0003		509	0.0469	0.0483	0.0501	0.0484333	0.000926163		509	0.0469	0.0456	0.0495	0.0473333	0.00114649
	510	0.0426	0.0395	0.0406	0.0409	0.000907377		510	0.0498	0.0488	0.0499	0.0495	0.000351188		510	0.0469	0.0485	0.0502	0.0485333	0.000952774		510	0.0471	0.0456	0.0495	0.0474	0.00113578
	511	0.0426	0.0397	0.0406	0.0409667	0.000856997		511	0.05	0.0489	0.0502	0.0497	0.000404145		511	0.0471	0.0486	0.0502	0.0486333	0.000895048		511	0.0473	0.0458	0.0495	0.0475333	0.00107445
	512	0.0426	0.0396	0.0408	0.041	0.00087178		512	0.05	0.0491	0.0499	0.0496667	0.0002848		512	0.047	0.0486	0.0501	0.0485667	0.000895048		512	0.0473	0.0458	0.0496	0.0475667	0.00110504
	513	0.0425	0.0397	0.0407	0.0409667	0.000819214		513	0.0498	0.0491	0.0498	0.0495667	0.000233333		513	0.0472	0.0487	0.0502	0.0487	0.000866025		513	0.0475	0.0458	0.0497	0.0476667	0.00112891
	514	0.0424	0.0396	0.0407	0.0409	0.000814453		514	0.0499	0.049	0.05	0.0496333	0.00031798		514	0.047	0.0488	0.05	0.0486	0.00087178		514	0.0474	0.0459	0.0498	0.0477	0.00113578
	515	0.0424	0.0398	0.0409	0.0410333	0.00075351		515	0.0501	0.0492	0.05	0.0497667	0.0002848		515	0.0472	0.0488	0.0503	0.0487667	0.000895048		515	0.0476	0.0462	0.0499	0.0479	0.00107858
	516	0.0426	0.0398	0.0406	0.041	0.000832666		516	0.0502	0.0491	0.0501	0.0498	0.000351188		516	0.0472	0.0489	0.0503	0.0488	0.000896289		516	0.0477	0.0462	0.0499	0.0479333	0.00107445
	517	0.0426	0.0399	0.0407	0.0410667	0.000800694		517	0.0502	0.0492	0.0503	0.0499	0.000351188		517	0.0476	0.0491	0.0506	0.0491	0.000866025		517	0.0481	0.0464	0.0501	0.0482	0.00106927
	518	0.0425	0.0396	0.0406	0.0409	0.00085049		518	0.0505	0.0494	0.0503	0.0500667	0.000338296		518	0.0477	0.0492	0.0505	0.0491333	0.000808977		518	0.048	0.0464	0.0503	0.0482333	0.00113186
	519	0.0423	0.0397	0.0405	0.0408333	0.000768838		519	0.0505	0.0493	0.0505	0.0501	0.0004		519	0.0477	0.0493	0.0506	0.0492	0.00083865		519	0.0483	0.0466	0.0505	0.0484667	0.00112891
	520	0.0424	0.0397	0.0406	0.0409	0.000793725		520	0.0508	0.0496	0.0507	0.0503667	0.000384419		520	0.0478	0.0496	0.0506	0.0493333	0.000819214		520	0.0486	0.0468	0.0506	0.0486667	0.00109747
	521	0.0426	0.0397	0.0408	0.0410333	0.000845248		521	0.051	0.0498	0.0507	0.0505	0.000360555		521	0.0482	0.05	0.0508	0.0496667	0.000768838		521	0.0488	0.0472	0.0507	0.0489	0.0010116
	522	0.0424	0.0396	0.0408	0.0409333	0.000811035		522	0.0511	0.0499	0.051	0.0506667	0.000384419		522	0.0482	0.0501	0.051	0.0497667	0.000825295		522	0.049	0.0471	0.0508	0.0489667	0.00106823
	523	0.0424	0.0396	0.0407	0.0409	0.000814453		523	0.0513	0.0501	0.0514	0.0509333	0.000417665		523	0.0486	0.0504	0.0511	0.0500333	0.00074461		523	0.0491	0.0474	0.0511	0.0492	0.00106927
	524	0.0429	0.0398	0.0411	0.0412667	0.000898765		524	0.0518	0.0507	0.0518	0.0514333	0.000366667		524	0.0491	0.0508	0.0516	0.0505	0.000737111		524	0.0498	0.0482	0.0517	0.0499	0.0010116
	525	0.0426	0.0396	0.0409	0.0410333	0.000868588		525	0.0518	0.0505	0.0519	0.0514	0.000450925		525	0.0492	0.051	0.0517	0.0506333	0.00074461		525	0.0499	0.0481	0.0518	0.0499333	0.00106823
	526	0.0426	0.0397	0.0409	0.0410667	0.000841295		526	0.0524	0.051	0.0523	0.0519	0.000450925		526	0.0496	0.0513	0.0521	0.051	0.000737111		526	0.0502	0.0485	0.0521	0.0502667	0.00103976
	527	0.0426	0.0396	0.0408	0.041	0.00087178		527	0.0524	0.0513	0.0526	0.0521	0.000404145		527	0.0499	0.0518	0.0523	0.0513333	0.000731057		527	0.0505	0.0486	0.0525	0.0505333	0.00112596
	528	0.0426	0.0399	0.0409	0.0411333	0.000788106		528	0.0529	0.0515	0.0529	0.0524333	0.000466667		528	0.0502	0.0521	0.0525	0.0516	0.00070946		528	0.0508	0.0489	0.0526	0.0507667	0.00106823
	529	0.0425	0.0397	0.041	0.0410667	0.000808977		529	0.0531	0.0519	0.0531	0.0527	0.0004		529	0.0503	0.0524	0.0525	0.0517333	0.000717248		529	0.0511	0.0492	0.0528	0.0510333	0.00103976
	530	0.0425	0.0397	0.0409	0.0410333	0.000811035		530	0.0535	0.0521	0.0535	0.0530333	0.000466667		530	0.0509	0.0527	0.0527	0.0521	0.0006		530	0.0516	0.0495	0.0533	0.0514667	0.00109899
	531	0.0426	0.0399	0.0408	0.0411	0.000793725		531	0.0539	0.0525	0.0538	0.0534	0.000450925		531	0.0512	0.053	0.0531	0.0524333	0.000617342		531	0.0517	0.05	0.0534	0.0517	0.000981495
	532	0.0426	0.0397	0.0409	0.0410667	0.000841295		532	0.0541	0.0527	0.0541	0.0536333	0.000466667		532	0.0515	0.0534	0.0533	0.0527333	0.000617342		532	0.0522	0.0501	0.0538	0.0520333	0.00107134
	533	0.0425	0.0398	0.0408	0.0410333	0.000788106		533	0.0545	0.0531	0.0544	0.054	0.000450925		533	0.0519	0.0537	0.0538	0.0531333	0.000617342		533	0.0526	0.0505	0.0542	0.0524333	0.00107134
	534	0.0425	0.0397	0.041	0.0410667	0.000808977		534	0.0547	0.0532	0.0548	0.0542333	0.000517472		534	0.0521	0.0542	0.0538	0.0533667	0.000643774		534	0.0529	0.0509	0.0544	0.0527333	0.00101379
	535	0.0426	0.0397	0.0409	0.0410667	0.000841295		535	0.0552	0.0537	0.0553	0.0547333	0.000517472		535	0.0525	0.0544	0.0543	0.0537333	0.000617342		535	0.0533	0.0512	0.0546	0.0530333	0.000990511
	536	0.0427	0.04	0.0411	0.0412667	0.000783865		536	0.0555	0.0541	0.0556	0.0550667	0.000484195		536	0.0529	0.0547	0.0547	0.0541	0.0006		536	0.0535	0.0514	0.0551	0.0533333	0.00107134
	537	0.0426	0.0398	0.041	0.0411333	0.000811035		537	0.0555	0.0542	0.0557	0.0551333	0.000470225		537	0.053	0.0549	0.0546	0.0541667	0.000589727		537	0.0538	0.0517	0.0553	0.0536	0.00104403
	538	0.0426	0.0398	0.041	0.0411333	0.000811035		538	0.0562	0.0547	0.0562	0.0557	0.0005		538	0.0535	0.0553	0.055	0.0546	0.000556776		538	0.0541	0.052	0.0555	0.0538667	0.00101708
	539	0.0427	0.0399	0.0411	0.0412333	0.000811035		539	0.0564	0.055	0.0566	0.056	0.000503322		539	0.0538	0.0558	0.0554	0.055	0.00061101		539	0.0547	0.0523	0.0557	0.0542333	0.00100885
	540	0.0428	0.0397	0.0412	0.0412333	0.000895048		540	0.0568	0.0552	0.0568	0.0562667	0.000533333		540	0.0542	0.056	0.0555	0.0552333	0.000536449		540	0.0548	0.0527	0.0561	0.0545333	0.000990511
	541	0.0428	0.04	0.0413	0.0413667	0.000808977		541	0.0571	0.0556	0.0572	0.0566333	0.000517472		541	0.0545	0.0565	0.056	0.0556667	0.000600925		541	0.0551	0.053	0.0566	0.0549	0.00104403
	542	0.0424	0.04	0.041	0.0411333	0.00069602		542	0.0574	0.0558	0.0574	0.0568667	0.000533333		542	0.0547	0.0567	0.0561	0.0558333	0.000592546		542	0.0555	0.0533	0.0567	0.0551667	0.000995546
	543	0.0426	0.0398	0.0411	0.0411667	0.000808977		543	0.0576	0.056	0.0576	0.0570667	0.000533333		543	0.0549	0.0568	0.0562	0.0559667	0.000560753		543	0.0558	0.0535	0.0567	0.0553333	0.000952774
	544	0.0427	0.0399	0.0411	0.0412333	0.000811035		544	0.0578	0.0563	0.0578	0.0573	0.0005		544	0.0552	0.0572	0.0562	0.0562	0.00057735		544	0.0561	0.0536	0.0569	0.0555333	0.00099387
	545	0.0428	0.0398	0.0414	0.0413333	0.000866667		545	0.0581	0.0565	0.0581	0.0575667	0.000533333		545	0.0556	0.0575	0.0566	0.0565667	0.000548736		545	0.0564	0.0539	0.0574	0.0559	0.00104083
	546	0.0429	0.0399	0.0411	0.0413	0.00087178		546	0.0581	0.0567	0.0583	0.0577	0.000503322		546	0.0559	0.0578	0.0569	0.0568667	0.000548736		546	0.0565	0.0542	0.0574	0.0560333	0.000952774
	547	0.0426	0.0397	0.041	0.0411	0.00083865		547	0.0584	0.0568	0.0583	0.0578333	0.000517472		547	0.0558	0.0577	0.0567	0.0567333	0.000548736		547	0.0566	0.0541	0.0574	0.0560333	0.00099387
	548	0.0424	0.0398	0.0411	0.0411	0.000750555		548	0.0585	0.0571	0.0586	0.0580667	0.000484195		548	0.0559	0.058	0.0567	0.0568667	0.000611919		548	0.0569	0.0544	0.0576	0.0563	0.000971253
	549	0.0425	0.0399	0.041	0.0411333	0.00075351		549	0.0585	0.0569	0.0584	0.0579333	0.000517472		549	0.056	0.0579	0.0571	0.057	0.000550757		549	0.057	0.0545	0.0575	0.0563333	0.000927961
	550	0.0424	0.0397	0.0408	0.0409667	0.000783865		550	0.0586	0.0568	0.0587	0.0580333	0.000617342		550	0.0561	0.0578	0.0571	0.057	0.000493288		550	0.0569	0.0544	0.0574	0.0562333	0.000927961
	551	0.0428	0.04	0.0414	0.0414	0.00080829		551	0.0588	0.057	0.0591	0.0583	0.000655744		551	0.0562	0.0584	0.0575	0.0573667	0.000638575		551	0.0574	0.0548	0.0579	0.0567	0.000960902
	552	0.0429	0.0401	0.0412	0.0414	0.000814453		552	0.0589	0.0572	0.0591	0.0584	0.000602771		552	0.0565	0.0583	0.0574	0.0574	0.000519615		552	0.0575	0.0547	0.0579	0.0567	0.00100664
	553	0.0428	0.0399	0.0411	0.0412667	0.000841295		553	0.0592	0.0572	0.0591	0.0585	0.000650641		553	0.0565	0.0583	0.0572	0.0573333	0.000523874		553	0.0576	0.0546	0.058	0.0567333	0.0010729
	554	0.0427	0.0398	0.0411	0.0412	0.00083865		554	0.0591	0.0576	0.0594	0.0587	0.000556776		554	0.0568	0.0586	0.0576	0.0576667	0.000520683		554	0.0579	0.055	0.0581	0.057	0.00100167
	555	0.0428	0.0401	0.041	0.0413	0.000793725		555	0.0592	0.0575	0.0595	0.0587333	0.000622718		555	0.0568	0.0588	0.0576	0.0577333	0.000581187		555	0.058	0.0553	0.0581	0.0571333	0.000917121
	556	0.0426	0.0396	0.041	0.0410667	0.000866667		556	0.0592	0.0575	0.0596	0.0587667	0.000643774		556	0.0566	0.0586	0.0572	0.0574667	0.000592546		556	0.0579	0.0551	0.0581	0.0570333	0.000968389
	557	0.0427	0.0399	0.0409	0.0411667	0.000819214		557	0.0593	0.0576	0.0596	0.0588333	0.000622718		557	0.057	0.0587	0.0576	0.0577667	0.000497773		557	0.058	0.0552	0.0582	0.0571333	0.000968389
	558	0.0425	0.0401	0.041	0.0412	0.0007		558	0.0596	0.0577	0.0597	0.059	0.000650641		558	0.057	0.0589	0.0577	0.0578667	0.000554777		558	0.0582	0.0551	0.0583	0.0572	0.0010504
	559	0.0429	0.0401	0.0409	0.0413	0.000832666		559	0.0601	0.0582	0.0602	0.0595	0.000650641		559	0.0574	0.0594	0.0581	0.0583	0.000585947		559	0.0586	0.0556	0.0586	0.0576	0.001
	560	0.0429	0.0399	0.0409	0.0412333	0.000881917		560	0.0599	0.058	0.06	0.0593	0.000650641		560	0.0576	0.0593	0.0582	0.0583667	0.000497773		560	0.0588	0.0555	0.0586	0.0576333	0.00106823
	561	0.0425	0.0398	0.0408	0.0410333	0.000788106		561	0.0599	0.0582	0.0603	0.0594667	0.000643774		561	0.0576	0.0595	0.0584	0.0585	0.000550757		561	0.0586	0.0557	0.0589	0.0577333	0.00102035
	562	0.0427	0.0396	0.0407	0.041	0.000907377		562	0.0601	0.0583	0.0602	0.0595333	0.000617342		562	0.0578	0.0597	0.0582	0.0585667	0.000578312		562	0.0589	0.0557	0.0587	0.0577667	0.00103494
	563	0.0428	0.0399	0.0411	0.0412667	0.000841295		563	0.0606	0.059	0.0609	0.0601667	0.000589727		563	0.0581	0.0604	0.0587	0.0590667	0.000688799		563	0.0596	0.0566	0.0594	0.0585333	0.000968389
	564	0.0425	0.0397	0.0409	0.0410333	0.000811035		564	0.0607	0.0588	0.061	0.0601667	0.000688799		564	0.0584	0.0604	0.0588	0.0592	0.00061101		564	0.0596	0.0566	0.0594	0.0585333	0.000968389
	565	0.0424	0.0393	0.0408	0.0408333	0.000895048		565	0.0609	0.059	0.0609	0.0602667	0.000633333		565	0.0586	0.0604	0.059	0.0593333	0.00054569		565	0.06	0.0566	0.0594	0.0586667	0.00104775
	566	0.0427	0.0398	0.0408	0.0411	0.00085049		566	0.0613	0.0595	0.0616	0.0608	0.000655744		566	0.0589	0.0607	0.0595	0.0597	0.00052915		566	0.0604	0.0569	0.0599	0.0590667	0.00109291
	567	0.0425	0.0398	0.0406	0.0409667	0.000800694		567	0.0619	0.0598	0.0621	0.0612667	0.000735603		567	0.0592	0.0611	0.0597	0.06	0.000568624		567	0.061	0.0574	0.0602	0.0595333	0.00109138
	568	0.0427	0.0398	0.0411	0.0412	0.00083865		568	0.0623	0.0607	0.0627	0.0619	0.00061101		568	0.0597	0.0616	0.0603	0.0605333	0.000560753		568	0.0613	0.0579	0.0609	0.0600333	0.0010729
	569	0.0428	0.0399	0.041	0.0412333	0.000845248		569	0.0629	0.061	0.0631	0.0623333	0.000669162		569	0.0602	0.0623	0.0605	0.061	0.000655744		569	0.0619	0.0584	0.0613	0.0605333	0.00108064
	570	0.0425	0.0397	0.0409	0.0410333	0.000811035		570	0.0631	0.0613	0.0634	0.0626	0.000655744		570	0.0606	0.0624	0.0609	0.0613	0.000556776		570	0.0622	0.0588	0.0617	0.0609	0.00105987
	571	0.0429	0.0398	0.0407	0.0411333	0.000920748		571	0.0642	0.0621	0.064	0.0634333	0.000669162		571	0.0615	0.0632	0.0615	0.0620667	0.000566667		571	0.0629	0.0593	0.0623	0.0615	0.00111355
	572	0.0427	0.0399	0.0407	0.0411	0.000832666		572	0.0643	0.0623	0.0643	0.0636333	0.000666667		572	0.0616	0.0634	0.0617	0.0622333	0.000584047		572	0.0631	0.0598	0.0625	0.0618	0.00101489
	573	0.0427	0.0396	0.0407	0.041	0.000907377		573	0.0649	0.0629	0.0653	0.0643667	0.000742369		573	0.0624	0.0643	0.0623	0.063	0.000650641		573	0.0638	0.0602	0.063	0.0623333	0.00109138
	574	0.0427	0.0398	0.0408	0.0411	0.00085049		574	0.0654	0.0631	0.0656	0.0647	0.000802081		574	0.0626	0.0646	0.0627	0.0633	0.000650641		574	0.0643	0.0607	0.0633	0.0627667	0.0010729
	575	0.0425	0.0397	0.0408	0.041	0.000814453		575	0.0658	0.0637	0.0662	0.0652333	0.000775314		575	0.0634	0.0652	0.063	0.0638667	0.000676593		575	0.0646	0.061	0.0637	0.0631	0.00108167
	576	0.0425	0.0396	0.0405	0.0408667	0.000856997		576	0.0663	0.0644	0.0665	0.0657333	0.000669162		576	0.0641	0.0656	0.0635	0.0644	0.0006245		576	0.0653	0.0617	0.0642	0.0637333	0.0010651
	577	0.0426	0.0392	0.0405	0.0407667	0.000990511		577	0.0669	0.0647	0.0674	0.0663333	0.000829324		577	0.0643	0.0661	0.0642	0.0648667	0.000617342		577	0.0659	0.062	0.0646	0.0641667	0.00114649
	578	0.0425	0.0396	0.0406	0.0409	0.00085049		578	0.067	0.0654	0.0677	0.0667	0.000680686		578	0.0652	0.0663	0.0645	0.0653333	0.000523874		578	0.0668	0.0628	0.0654	0.065	0.00117189
	579	0.0426	0.0397	0.0406	0.0409667	0.000856997		579	0.0678	0.0658	0.0684	0.0673333	0.000785988		579	0.0657	0.0671	0.0649	0.0659	0.00064291		579	0.0667	0.063	0.0658	0.0651667	0.00111405
	580	0.0425	0.0397	0.0405	0.0409	0.000832666		580	0.0683	0.066	0.0684	0.0675667	0.000783865		580	0.0656	0.0672	0.0652	0.066	0.00061101		580	0.067	0.0632	0.0658	0.0653333	0.00112151
	581	0.0425	0.0392	0.0406	0.0407667	0.000956266		581	0.0688	0.0667	0.0692	0.0682333	0.000775314		581	0.0664	0.0676	0.0654	0.0664667	0.000635959		581	0.0674	0.0639	0.0664	0.0659	0.00104083
	582	0.0423	0.0393	0.0405	0.0407	0.00087178		582	0.0692	0.0667	0.0691	0.0683333	0.000817177		582	0.0662	0.068	0.0658	0.0666667	0.000676593		582	0.0675	0.0638	0.0665	0.0659333	0.00110504
	583	0.0423	0.0396	0.0402	0.0407	0.000818535		583	0.069	0.0673	0.0694	0.0685667	0.000643774		583	0.0666	0.068	0.0657	0.0667667	0.000669162		583	0.0679	0.0642	0.0664	0.0661667	0.00107445
	584	0.0426	0.0395	0.0406	0.0409	0.000907377		584	0.0696	0.0672	0.0699	0.0689	0.0008544		584	0.0671	0.0684	0.0665	0.0673333	0.000560753		584	0.0682	0.0647	0.0671	0.0666667	0.00103333
	585	0.0425	0.0396	0.0401	0.0407333	0.000895048		585	0.0697	0.0675	0.0703	0.0691667	0.000851143		585	0.0671	0.0686	0.0668	0.0675	0.000556776		585	0.0687	0.0647	0.0671	0.0668333	0.00116237
	586	0.0424	0.0396	0.0403	0.0407667	0.000841295		586	0.0696	0.0675	0.07	0.0690333	0.000775314		586	0.0671	0.0687	0.0666	0.0674667	0.000633333		586	0.0686	0.0647	0.0671	0.0668	0.00113578
	587	0.0429	0.0398	0.0409	0.0412	0.000907377		587	0.07	0.068	0.0704	0.0694667	0.000742369		587	0.0675	0.0691	0.067	0.0678667	0.000633333		587	0.0692	0.065	0.0674	0.0672	0.00121655
	588	0.0427	0.0395	0.0405	0.0409	0.000945163		588	0.0696	0.0675	0.0701	0.0690667	0.00079652		588	0.0668	0.0688	0.0663	0.0673	0.000763763		588	0.0685	0.0645	0.0669	0.0666333	0.00116237
	589	0.0424	0.0393	0.0401	0.0406	0.000929157		589	0.0689	0.0667	0.0695	0.0683667	0.000851143		589	0.0667	0.0679	0.0658	0.0668	0.000608276		589	0.0685	0.0641	0.0667	0.0664333	0.00127715
	590	0.0424	0.0396	0.0402	0.0407333	0.000851143		590	0.0688	0.0668	0.0694	0.0683333	0.000785988		590	0.0665	0.0677	0.0659	0.0667	0.00052915		590	0.0681	0.064	0.0663	0.0661333	0.0011865
	591	0.0425	0.0392	0.0402	0.0406333	0.000976957		591	0.0681	0.0662	0.0683	0.0675333	0.000669162		591	0.0656	0.0669	0.065	0.0658333	0.000560753		591	0.0674	0.0632	0.0653	0.0653	0.00121244
	592	0.0425	0.0396	0.0403	0.0408	0.000873689		592	0.0675	0.0658	0.0677	0.067	0.000602771		592	0.0651	0.0666	0.0647	0.0654667	0.000578312		592	0.0668	0.0626	0.0652	0.0648667	0.00122384
	593	0.0423	0.0392	0.0401	0.0405333	0.000920748		593	0.0664	0.0643	0.0668	0.0658333	0.000775314		593	0.064	0.0655	0.0636	0.0643667	0.000578312		593	0.066	0.0617	0.0639	0.0638667	0.00124141
	594	0.0427	0.0397	0.0403	0.0409	0.000916515		594	0.0659	0.064	0.0662	0.0653667	0.000688799		594	0.0635	0.0647	0.063	0.0637333	0.000504425		594	0.0654	0.0612	0.0634	0.0633333	0.00121289
	595	0.0422	0.0395	0.0401	0.0406	0.000818535		595	0.0644	0.0625	0.0643	0.0637333	0.000617342		595	0.0616	0.0634	0.0617	0.0622333	0.000584047		595	0.064	0.0596	0.0619	0.0618333	0.00127061
	596	0.0426	0.0395	0.0405	0.0408667	0.000913479		596	0.0633	0.0619	0.0636	0.0629333	0.000523874		596	0.0611	0.0625	0.061	0.0615333	0.000484195		596	0.0632	0.0589	0.0613	0.0611333	0.0012441
	597	0.0425	0.0393	0.0403	0.0407	0.000945163		597	0.0623	0.0606	0.0624	0.0617667	0.000584047		597	0.0597	0.0611	0.0599	0.0602333	0.000437163		597	0.0623	0.0579	0.06	0.0600667	0.00127061
	598	0.0421	0.039	0.0397	0.0402667	0.000938675		598	0.0611	0.0587	0.0611	0.0603	0.0008		598	0.0582	0.0599	0.0586	0.0589	0.00051316		598	0.0609	0.0566	0.0586	0.0587	0.00124231
	599	0.0424	0.0396	0.0403	0.0407667	0.000841295		599	0.0601	0.0582	0.0602	0.0595	0.000650641		599	0.0574	0.0589	0.0581	0.0581333	0.000433333		599	0.0601	0.0558	0.0577	0.0578667	0.0012441
	600	0.0425	0.0395	0.0401	0.0407	0.000916515		600	0.0589	0.0574	0.0592	0.0585	0.000556776		600	0.0565	0.0579	0.0569	0.0571	0.000416333		600	0.0591	0.0548	0.0571	0.057	0.00124231
	601	0.0424	0.0394	0.0403	0.0407	0.000888819		601	0.0575	0.0559	0.0577	0.0570333	0.0005696		601	0.055	0.0564	0.0557	0.0557	0.000404145		601	0.0579	0.0537	0.0558	0.0558	0.00121244
	602	0.0425	0.0397	0.0403	0.0408333	0.000851143		602	0.0569	0.0552	0.0568	0.0563	0.000550757		602	0.0542	0.0558	0.0551	0.0550333	0.000463081		602	0.0575	0.053	0.0551	0.0552	0.0013
	603	0.0423	0.0393	0.0399	0.0405	0.000916515		603	0.0555	0.054	0.0555	0.055	0.0005		603	0.053	0.0548	0.0536	0.0538	0.00052915		603	0.0565	0.0517	0.0539	0.0540333	0.00138724
	604	0.0424	0.0393	0.04	0.0405667	0.000938675		604	0.0548	0.0532	0.0547	0.0542333	0.000517472		604	0.0521	0.0535	0.0533	0.0529667	0.000437163		604	0.0553	0.0511	0.0529	0.0531	0.00121655
	605	0.0425	0.0397	0.0402	0.0408	0.000862168		605	0.054	0.0524	0.054	0.0534667	0.000533333		605	0.0516	0.0529	0.0525	0.0523333	0.000384419		605	0.0548	0.0502	0.0524	0.0524667	0.00132832
	606	0.0423	0.0393	0.0402	0.0406	0.000888819		606	0.053	0.0516	0.0531	0.0525667	0.000484195		606	0.0506	0.0519	0.052	0.0515	0.000450925		606	0.0542	0.0493	0.0513	0.0516	0.00142244
	607	0.0421	0.0395	0.04	0.0405333	0.00079652		607	0.052	0.0507	0.052	0.0515667	0.000433333		607	0.0495	0.051	0.0509	0.0504667	0.000484195		607	0.053	0.0485	0.0505	0.0506667	0.00130171
	608	0.0423	0.0394	0.0398	0.0405	0.000907377		608	0.051	0.0498	0.0512	0.0506667	0.000437163		608	0.0489	0.0502	0.0503	0.0498	0.000450925		608	0.0521	0.0476	0.0497	0.0498	0.0013
	609	0.0422	0.0393	0.0399	0.0404667	0.000883805		609	0.0502	0.0493	0.0502	0.0499	0.0003		609	0.0476	0.0494	0.0493	0.0487667	0.000584047		609	0.0515	0.0468	0.049	0.0491	0.00135769
	610	0.0422	0.0391	0.0398	0.0403667	0.000938675		610	0.0496	0.0484	0.0494	0.0491333	0.000371184		610	0.0468	0.0485	0.0486	0.0479667	0.000584047		610	0.0509	0.0461	0.0481	0.0483667	0.00139204
	611	0.0423	0.0393	0.0399	0.0405	0.000916515		611	0.0488	0.0476	0.0488	0.0484	0.0004		611	0.0461	0.048	0.048	0.0473667	0.000633333		611	0.0504	0.0456	0.0478	0.0479333	0.00138724
	612	0.0418	0.0388	0.0397	0.0401	0.000888819		612	0.0475	0.0466	0.0476	0.0472333	0.00031798		612	0.0453	0.0469	0.047	0.0464	0.000550757		612	0.0493	0.0446	0.0467	0.0468667	0.00135933
	613	0.0419	0.0389	0.0396	0.0401333	0.000906152		613	0.0472	0.0462	0.0473	0.0469	0.000351188		613	0.0448	0.0463	0.0466	0.0459	0.000556776		613	0.0492	0.044	0.0459	0.0463667	0.00151914
	614	0.0419	0.0391	0.0395	0.0401667	0.000874325		614	0.0465	0.0454	0.0465	0.0461333	0.000366667		614	0.0441	0.0456	0.0464	0.0453667	0.000674125		614	0.0484	0.0433	0.0453	0.0456667	0.00148361
	615	0.0417	0.0388	0.0397	0.0400667	0.000856997		615	0.0457	0.0445	0.0456	0.0452667	0.000384419		615	0.0432	0.0449	0.0455	0.0445333	0.000688799		615	0.0476	0.0427	0.0449	0.0450667	0.00141696
	616	0.0418	0.0388	0.0394	0.04	0.000916515		616	0.0454	0.0443	0.0454	0.0450333	0.000366667		616	0.0429	0.0446	0.0448	0.0441	0.000602771		616	0.0474	0.0425	0.0445	0.0448	0.00142244
	617	0.0421	0.0391	0.0397	0.0403	0.000916515		617	0.0454	0.0445	0.0453	0.0450667	0.0002848		617	0.0428	0.0443	0.0453	0.0441333	0.000726483		617	0.0474	0.0427	0.0443	0.0448	0.00137961
	618	0.042	0.0384	0.0394	0.0399333	0.0010729		618	0.0446	0.0435	0.0444	0.0441667	0.000338296		618	0.0424	0.0437	0.0445	0.0435333	0.000611919		618	0.0463	0.0418	0.0436	0.0439	0.00130767
	619	0.0417	0.0387	0.0392	0.0398667	0.000927961		619	0.0443	0.0437	0.0442	0.0440667	0.000185592		619	0.0417	0.0436	0.0442	0.0431667	0.00075351		619	0.0462	0.0413	0.0435	0.0436667	0.00141696
	620	0.042	0.0393	0.0398	0.0403667	0.000829324		620	0.0446	0.0435	0.0446	0.0442333	0.000366667		620	0.0422	0.0433	0.0445	0.0433333	0.000664162		620	0.0465	0.0416	0.0434	0.0438333	0.00143101
	621	0.0422	0.0392	0.0397	0.0403667	0.000927961		621	0.0443	0.0435	0.0441	0.0439667	0.00024037		621	0.0419	0.0434	0.0444	0.0432333	0.000726483		621	0.0463	0.0415	0.0433	0.0437	0.0014
	622	0.0416	0.0385	0.0391	0.0397333	0.000949269		622	0.0436	0.0426	0.0434	0.0432	0.000305505		622	0.0414	0.0429	0.0436	0.0426333	0.000648931		622	0.0454	0.0406	0.0429	0.0429667	0.00138604
	623	0.0417	0.0386	0.039	0.0397667	0.000973539		623	0.0435	0.0428	0.0434	0.0432333	0.000218581		623	0.0414	0.0426	0.0438	0.0426	0.00069282		623	0.0458	0.0407	0.0427	0.0430667	0.00148361
	624	0.0414	0.0386	0.0389	0.0396333	0.000887568		624	0.0431	0.0425	0.0429	0.0428333	0.000176383		624	0.0408	0.0422	0.0432	0.0420667	0.00069602		624	0.0452	0.0403	0.0426	0.0427	0.00141539
	625	0.0413	0.0384	0.0386	0.0394333	0.000935117		625	0.0429	0.0422	0.0429	0.0426667	0.000233333		625	0.0406	0.0421	0.0431	0.0419333	0.000726483		625	0.0452	0.0403	0.0424	0.0426333	0.00141931
	626	0.0415	0.0386	0.039	0.0397	0.000907377		626	0.043	0.0422	0.0431	0.0427667	0.0002848		626	0.0409	0.0422	0.0435	0.0422	0.000750555		626	0.0454	0.0405	0.0427	0.0428667	0.00141696
	627	0.0412	0.0381	0.0386	0.0393	0.000960902		627	0.0426	0.042	0.0424	0.0423333	0.000176383		627	0.0403	0.042	0.0429	0.0417333	0.000762306		627	0.0448	0.04	0.042	0.0422667	0.00139204
	628	0.0413	0.0382	0.0389	0.0394667	0.000938675		628	0.0425	0.0419	0.0424	0.0422667	0.000185592		628	0.0403	0.0416	0.0429	0.0416	0.000750555		628	0.0446	0.0398	0.0416	0.042	0.0014
	629	0.041	0.0385	0.0386	0.0393667	0.000817177		629	0.0422	0.0418	0.0424	0.0421333	0.000176383		629	0.0402	0.0417	0.0427	0.0415333	0.000726483		629	0.0447	0.0397	0.0418	0.0420667	0.00144952
	630	0.0412	0.0381	0.0387	0.0393333	0.000949269		630	0.0424	0.0419	0.0422	0.0421667	0.000145297		630	0.0403	0.0418	0.0427	0.0416	0.0007		630	0.0449	0.0399	0.0418	0.0422	0.00145717
	631	0.0415	0.0384	0.0386	0.0395	0.00100167		631	0.0426	0.0416	0.0422	0.0421333	0.000290593		631	0.04	0.0415	0.0427	0.0414	0.000781025		631	0.0445	0.0397	0.0416	0.0419333	0.00139563
	632	0.0412	0.0381	0.0391	0.0394667	0.000913479		632	0.0423	0.0415	0.0422	0.042	0.000251661		632	0.0398	0.0414	0.0426	0.0412667	0.000811035		632	0.0445	0.0393	0.0413	0.0417	0.00151438
	633	0.0413	0.0379	0.039	0.0394	0.00100167		633	0.0424	0.0418	0.0425	0.0422333	0.000218581		633	0.0399	0.0413	0.0424	0.0412	0.000723418		633	0.045	0.0395	0.0418	0.0421	0.00159478
	634	0.0411	0.0377	0.0382	0.039	0.00105987		634	0.0417	0.0414	0.0416	0.0415667	8.81917e-05		634	0.0396	0.0407	0.0422	0.0408333	0.00075351		634	0.0443	0.0393	0.0415	0.0417	0.00144684
	635	0.0411	0.0382	0.0388	0.0393667	0.000883805		635	0.0419	0.0417	0.0419	0.0418333	6.66667e-05		635	0.04	0.0411	0.0426	0.0412333	0.00075351		635	0.0443	0.0396	0.0416	0.0418333	0.00136178
	636	0.0413	0.0384	0.0385	0.0394	0.000950438		636	0.0419	0.0415	0.0421	0.0418333	0.000176383		636	0.0396	0.0411	0.0423	0.041	0.000781025		636	0.0446	0.0394	0.0417	0.0419	0.00150444
	637	0.0412	0.038	0.0384	0.0392	0.00100664		637	0.0416	0.0417	0.0417	0.0416667	3.33333e-05		637	0.0395	0.0404	0.0424	0.0407667	0.000856997		637	0.0443	0.039	0.0416	0.0416333	0.00153007
	638	0.0413	0.038	0.0385	0.0392667	0.00102686		638	0.0419	0.0416	0.042	0.0418333	0.000120185		638	0.0398	0.0411	0.0422	0.0410333	0.000693622		638	0.0442	0.0393	0.0415	0.0416667	0.00141696
	639	0.041	0.0378	0.0383	0.0390333	0.00099387		639	0.0417	0.0411	0.0412	0.0413333	0.000185592		639	0.0393	0.0408	0.0421	0.0407333	0.000808977		639	0.044	0.0389	0.0411	0.0413333	0.00147686
	640	0.0412	0.0378	0.0383	0.0391	0.00105987		640	0.0414	0.0409	0.0415	0.0412667	0.000185592		640	0.0396	0.0404	0.0424	0.0408	0.000832666		640	0.0439	0.039	0.0413	0.0414	0.00141539
	641	0.0411	0.0379	0.0381	0.0390333	0.00103494		641	0.0414	0.0412	0.0416	0.0414	0.00011547		641	0.0394	0.0404	0.0421	0.0406333	0.000788106		641	0.044	0.0395	0.0412	0.0415667	0.00131191
	642	0.0413	0.0382	0.0381	0.0392	0.0010504		642	0.0421	0.0416	0.0417	0.0418	0.000152753		642	0.0399	0.0407	0.0424	0.041	0.000737111		642	0.0441	0.0391	0.0412	0.0414667	0.00144952
	643	0.0409	0.0378	0.0384	0.0390333	0.000949269		643	0.0415	0.0412	0.0418	0.0415	0.000173205		643	0.039	0.0404	0.0422	0.0405333	0.000926163		643	0.0442	0.0392	0.0411	0.0415	0.00145717
	644	0.0403	0.0379	0.0379	0.0387	0.0008		644	0.0408	0.0408	0.0412	0.0409333	0.000133333		644	0.0389	0.0403	0.0417	0.0403	0.00080829		644	0.0438	0.0385	0.0404	0.0409	0.00155027
	645	0.0408	0.0379	0.0383	0.039	0.000907377		645	0.0415	0.0411	0.0413	0.0413	0.00011547		645	0.0398	0.0403	0.042	0.0407	0.000665833		645	0.0441	0.039	0.0411	0.0414	0.00147986
	646	0.0406	0.0375	0.0379	0.0386667	0.000973539		646	0.0407	0.0408	0.0413	0.0409333	0.000185592		646	0.0386	0.04	0.0416	0.0400667	0.000866667		646	0.0438	0.0386	0.0406	0.041	0.00151438
	647	0.0405	0.0373	0.0384	0.0387333	0.000938675		647	0.0412	0.0413	0.0412	0.0412333	3.33333e-05		647	0.0389	0.0404	0.0422	0.0405	0.000953939		647	0.0435	0.0386	0.0408	0.0409667	0.00141696
	648	0.041	0.0378	0.0383	0.0390333	0.00099387		648	0.0416	0.0416	0.0416	0.0416	0		648	0.0392	0.0405	0.0423	0.0406667	0.000898765		648	0.044	0.0389	0.0414	0.0414333	0.00147234
	649	0.0408	0.0378	0.0378	0.0388	0.001		649	0.0411	0.0411	0.0411	0.0411	0		649	0.0392	0.0404	0.0421	0.0405667	0.000841295		649	0.0437	0.0384	0.0408	0.0409667	0.00153225
	650	0.0403	0.0373	0.0378	0.0384667	0.000927961		650	0.0412	0.0411	0.0407	0.041	0.000152753		650	0.0387	0.0398	0.0417	0.0400667	0.000876229		650	0.0434	0.0382	0.0409	0.0408333	0.00150148
	651	0.0404	0.0376	0.0376	0.0385333	0.000933333		651	0.0408	0.0411	0.041	0.0409667	8.81917e-05		651	0.0391	0.0401	0.0418	0.0403333	0.000788106		651	0.0438	0.0385	0.0406	0.0409667	0.00154092
	652	0.0408	0.0377	0.0376	0.0387	0.0010504		652	0.0411	0.0411	0.0413	0.0411667	6.66667e-05		652	0.039	0.0402	0.042	0.0404	0.00087178		652	0.0436	0.0386	0.0407	0.0409667	0.00144952
	653	0.0407	0.0375	0.0378	0.0386667	0.00102035		653	0.041	0.0412	0.0409	0.0410333	8.81917e-05		653	0.0388	0.0399	0.0422	0.0403	0.00100167		653	0.0438	0.0387	0.0409	0.0411333	0.00147686
	654	0.041	0.0378	0.0377	0.0388333	0.00108372		654	0.0415	0.0415	0.0415	0.0415	0		654	0.0391	0.0401	0.0423	0.0405	0.000945163		654	0.0441	0.0389	0.0409	0.0413	0.00151438
	655	0.0406	0.0372	0.0378	0.0385333	0.00104775		655	0.0408	0.041	0.0411	0.0409667	8.81917e-05		655	0.0388	0.0401	0.042	0.0403	0.000929157		655	0.0432	0.0385	0.0408	0.0408333	0.00135688
	656	0.0405	0.0377	0.0378	0.0386667	0.000917121		656	0.0411	0.041	0.0412	0.0411	5.7735e-05		656	0.0388	0.0404	0.0422	0.0404667	0.000982061		656	0.0436	0.0387	0.0409	0.0410667	0.00141696
	657	0.0406	0.0372	0.0379	0.0385667	0.00103655		657	0.0409	0.0415	0.0405	0.0409667	0.000290593		657	0.039	0.0397	0.0418	0.0401667	0.000841295		657	0.0439	0.0382	0.0408	0.0409667	0.00164756
	658	0.0405	0.0372	0.0375	0.0384	0.00105357		658	0.0409	0.0411	0.0411	0.0410333	6.66667e-05		658	0.0389	0.0401	0.0421	0.0403667	0.000933333		658	0.0435	0.0383	0.0409	0.0409	0.00150111
	659	0.0402	0.0372	0.0375	0.0383	0.000953939		659	0.041	0.0411	0.0407	0.0409333	0.000120185		659	0.0386	0.0397	0.0417	0.04	0.000907377		659	0.0431	0.0385	0.0407	0.0407667	0.00132832
	660	0.0404	0.0373	0.0376	0.0384333	0.00098714		660	0.0409	0.0411	0.0408	0.0409333	8.81917e-05		660	0.0386	0.0398	0.0419	0.0401	0.000964365		660	0.0434	0.0384	0.0408	0.0408667	0.00144376
	661	0.0403	0.0374	0.0374	0.0383667	0.000966667		661	0.0408	0.041	0.0407	0.0408333	8.81917e-05		661	0.039	0.0396	0.0417	0.0401	0.000818535		661	0.0431	0.0387	0.0405	0.0407667	0.00127715
	662	0.0406	0.0377	0.0376	0.0386333	0.000983757		662	0.041	0.0414	0.0409	0.0411	0.000152753		662	0.0387	0.04	0.042	0.0402333	0.000959745		662	0.0437	0.0387	0.0407	0.0410333	0.00145297
	663	0.0403	0.0371	0.0376	0.0383333	0.00099387		663	0.0412	0.0411	0.0408	0.0410333	0.000120185		663	0.0386	0.0395	0.0416	0.0399	0.000888819		663	0.0431	0.0381	0.041	0.0407333	0.00144952
	664	0.0401	0.0373	0.0375	0.0383	0.00090185		664	0.0403	0.0414	0.0407	0.0408	0.000321455		664	0.0383	0.0397	0.0417	0.0399	0.000986577		664	0.0428	0.0384	0.0405	0.0405667	0.00127061
	665	0.0406	0.0378	0.0375	0.0386333	0.00098714		665	0.0411	0.0415	0.0414	0.0413333	0.000120185		665	0.0388	0.0399	0.042	0.0402333	0.000938675		665	0.0434	0.0386	0.0408	0.0409333	0.00138724
	666	0.0401	0.0374	0.0374	0.0383	0.0009		666	0.0406	0.041	0.0408	0.0408	0.00011547		666	0.0383	0.0395	0.0417	0.0398333	0.000995546		666	0.0431	0.0383	0.0405	0.0406333	0.00138724
	667	0.0403	0.0376	0.0379	0.0386	0.0008544		667	0.0407	0.0417	0.0409	0.0411	0.000305505		667	0.0386	0.0397	0.0422	0.0401667	0.0010651		667	0.0439	0.0385	0.041	0.0411333	0.00156027
	668	0.04	0.037	0.0375	0.0381667	0.000927961		668	0.0405	0.0412	0.0408	0.0408333	0.000202759		668	0.0386	0.0398	0.0417	0.0400333	0.000902466		668	0.0431	0.0385	0.0404	0.0406667	0.00133458
	669	0.0402	0.0377	0.0375	0.0384667	0.000868588		669	0.0406	0.0411	0.0408	0.0408333	0.000145297		669	0.0385	0.0394	0.0421	0.04	0.00108167		669	0.0433	0.0381	0.0407	0.0407	0.00150111
	670	0.0398	0.0367	0.037	0.0378333	0.00098714		670	0.0401	0.041	0.0405	0.0405333	0.000260342		670	0.0381	0.0392	0.0416	0.0396333	0.00103333		670	0.0428	0.038	0.0403	0.0403667	0.00138604
	671	0.0399	0.0369	0.0374	0.0380667	0.000927961		671	0.0406	0.0409	0.0406	0.0407	0.0001		671	0.0379	0.0395	0.0417	0.0397	0.00110151		671	0.0428	0.0384	0.0404	0.0405333	0.00127192
	672	0.0403	0.0372	0.0372	0.0382333	0.00103333		672	0.0408	0.0411	0.0406	0.0408333	0.000145297		672	0.0387	0.0392	0.0421	0.04	0.00105987		672	0.0431	0.0381	0.0404	0.0405333	0.00144491
	673	0.0401	0.0373	0.0377	0.0383667	0.000874325		673	0.0404	0.0413	0.0406	0.0407667	0.000272845		673	0.0382	0.0394	0.0417	0.0397667	0.00102686		673	0.043	0.0382	0.0406	0.0406	0.00138564
	674	0.0409	0.0373	0.0374	0.0385333	0.00118369		674	0.041	0.0413	0.0402	0.0408333	0.000328295		674	0.0387	0.0395	0.0425	0.0402333	0.00115662		674	0.0433	0.0382	0.041	0.0408333	0.0014746
	675	0.0403	0.0372	0.0373	0.0382667	0.00101708		675	0.0412	0.0417	0.0411	0.0413333	0.000185592		675	0.0387	0.0403	0.0424	0.0404667	0.00107134		675	0.0437	0.0385	0.0416	0.0412667	0.00151033
	676	0.0403	0.0376	0.0379	0.0386	0.0008544		676	0.041	0.0414	0.0408	0.0410667	0.000176383		676	0.0388	0.0397	0.042	0.0401667	0.000952774		676	0.0432	0.0383	0.0409	0.0408	0.00141539
	677	0.0405	0.0374	0.0375	0.0384667	0.00101708		677	0.041	0.0414	0.0406	0.041	0.00023094		677	0.0382	0.0395	0.0419	0.0398667	0.00108372		677	0.043	0.038	0.041	0.0406667	0.00145297
	678	0.0404	0.037	0.0374	0.0382667	0.0010729		678	0.0406	0.0413	0.0404	0.0407667	0.000272845		678	0.0387	0.0395	0.0419	0.0400333	0.00096148		678	0.0428	0.0385	0.041	0.0407667	0.00124677
	679	0.0403	0.0372	0.0374	0.0383	0.00100167		679	0.0407	0.0415	0.0404	0.0408667	0.000328295		679	0.0387	0.0396	0.0415	0.0399333	0.000825295		679	0.0425	0.0383	0.0405	0.0404333	0.00121289
	680	0.0404	0.0373	0.0375	0.0384	0.00100167		680	0.0404	0.0413	0.0406	0.0407667	0.000272845		680	0.0384	0.0398	0.0418	0.04	0.000986577		680	0.0429	0.0381	0.0408	0.0406	0.00138924
	681	0.0399	0.0372	0.0372	0.0381	0.0009		681	0.0401	0.0414	0.0406	0.0407	0.000378594		681	0.0383	0.0394	0.042	0.0399	0.00109697		681	0.0428	0.0377	0.0409	0.0404667	0.0014881
	682	0.0399	0.0372	0.0376	0.0382333	0.000841295		682	0.0403	0.0412	0.0402	0.0405667	0.00031798		682	0.0381	0.0397	0.0415	0.0397667	0.000982061		682	0.0424	0.0381	0.0408	0.0404333	0.00125477
	683	0.0398	0.0367	0.0372	0.0379	0.000960902		683	0.0402	0.041	0.0402	0.0404667	0.000266667		683	0.0382	0.0394	0.0414	0.0396667	0.000933333		683	0.0425	0.0376	0.0405	0.0402	0.00142244
	684	0.0398	0.0369	0.037	0.0379	0.000950438		684	0.041	0.0412	0.0402	0.0408	0.000305505		684	0.0384	0.0394	0.0418	0.0398667	0.00100885		684	0.0428	0.0383	0.0408	0.0406333	0.00130171
	685	0.04	0.0374	0.0374	0.0382667	0.000866667		685	0.0409	0.0415	0.0407	0.0410333	0.00024037		685	0.0386	0.0396	0.0421	0.0401	0.00104083		685	0.0425	0.0382	0.0409	0.0405333	0.00125477
	686	0.0396	0.0371	0.0373	0.038	0.000802081		686	0.0402	0.041	0.0405	0.0405667	0.000233333		686	0.0384	0.0391	0.0419	0.0398	0.00106927		686	0.0423	0.0376	0.0405	0.0401333	0.0013691
	687	0.0401	0.0369	0.0373	0.0381	0.00100664		687	0.0405	0.0414	0.0404	0.0407667	0.00031798		687	0.0386	0.0399	0.0423	0.0402667	0.00108372		687	0.0427	0.0381	0.0409	0.0405667	0.00133832
	688	0.0399	0.037	0.0373	0.0380667	0.000920748		688	0.0406	0.0411	0.04	0.0405667	0.00031798		688	0.0386	0.0391	0.0422	0.0399667	0.00112596		688	0.0424	0.0377	0.0406	0.0402333	0.0013691
	689	0.0396	0.0366	0.0371	0.0377667	0.000927961		689	0.0401	0.0405	0.0398	0.0401333	0.000202759		689	0.0378	0.0389	0.0418	0.0395	0.00119304		689	0.0421	0.0375	0.04	0.0398667	0.00132958
	690	0.0402	0.0375	0.0377	0.0384667	0.000868588		690	0.0405	0.0417	0.0406	0.0409333	0.000384419		690	0.0382	0.0393	0.0416	0.0397	0.00100167		690	0.0424	0.0383	0.0408	0.0405	0.00119304
	691	0.0397	0.0367	0.0372	0.0378667	0.000927961		691	0.0403	0.0409	0.0404	0.0405333	0.000185592		691	0.0375	0.0392	0.0416	0.0394333	0.0011893		691	0.0423	0.0375	0.0401	0.0399667	0.00138724
	692	0.0402	0.0371	0.0377	0.0383333	0.000949269		692	0.0402	0.0412	0.0408	0.0407333	0.000290593		692	0.0386	0.0399	0.0423	0.0402667	0.00108372		692	0.0425	0.0383	0.0409	0.0405667	0.00122384
	693	0.0394	0.0366	0.037	0.0376667	0.000874325		693	0.0399	0.0413	0.04	0.0404	0.000450925		693	0.0382	0.039	0.0415	0.0395667	0.00099387		693	0.0418	0.0376	0.0405	0.0399667	0.00124141
	694	0.0399	0.0368	0.0371	0.0379333	0.00098714		694	0.0405	0.0409	0.04	0.0404667	0.000260342		694	0.0383	0.0392	0.0416	0.0397	0.000984886		694	0.0421	0.0378	0.0407	0.0402	0.00126623
	695	0.0398	0.0367	0.0373	0.0379333	0.000949269		695	0.0402	0.0412	0.0402	0.0405333	0.000333333		695	0.038	0.039	0.0416	0.0395333	0.0010729		695	0.0417	0.0378	0.0405	0.04	0.00115326
	696	0.0402	0.0371	0.0375	0.0382667	0.000973539		696	0.041	0.0422	0.0403	0.0411667	0.000554777		696	0.0384	0.0397	0.0419	0.04	0.00102144		696	0.0426	0.0385	0.0414	0.0408333	0.00121701
	697	0.0401	0.0367	0.0371	0.0379667	0.0010729		697	0.0409	0.0415	0.0401	0.0408333	0.000405518		697	0.0382	0.0393	0.0422	0.0399	0.00119304		697	0.042	0.0378	0.0408	0.0402	0.001249
	698	0.0401	0.0369	0.0377	0.0382333	0.00096148		698	0.0406	0.0419	0.0402	0.0409	0.00051316		698	0.0384	0.0399	0.0425	0.0402667	0.00119768		698	0.0425	0.0381	0.0409	0.0405	0.00128582
	699	0.0395	0.0369	0.0371	0.0378333	0.000835331		699	0.0402	0.0413	0.0398	0.0404333	0.000448454		699	0.0378	0.039	0.0418	0.0395333	0.00118509		699	0.0421	0.0375	0.0406	0.0400667	0.00135442
	700	0.0396	0.0366	0.0371	0.0377667	0.000927961		700	0.0407	0.0418	0.04	0.0408333	0.000523874		700	0.0379	0.0393	0.0416	0.0396	0.00107858		700	0.0424	0.0378	0.0408	0.0403333	0.00134825
[truncated: 46 more columns]

## Sheet: Figure 2
Figure 2. Source of ATP in growing pollen tube
	Figure 2(b) At1.03 FRET ratio				Figure 2(c) At1.03 Muta FRET ratio				Figure 2(i) Pollen germination rate
		At1.03 FRET ratio				At1.03 Muta FRET ratio				Pollen Germination Rate (%)
	Replicate	Plastid	Cytosol		Replicate	Plastid	Cytosol		Expt	1	2	1	2	1	2	1	2
	1	0.966779	1.40891		1	0.449244	0.466999		n	Mock		Oligomycin		Iodoacetate		CGP3466B
	2	0.843577	1.41968		2	0.509103	0.496527		1	58.5756	53.12	15.2209	12.1143	29.7872	28.8416	81.5906	63.3782
	3	1.01617	1.42549		3	0.466348	0.489949		2	60.8498	58.2712	18.8272	9.20245	30.2412	23.1579	76.0684	53.1943
	4	1.03004	1.35791		4	0.468291	0.499157		3	53.7618	53.0255	14.9502	7.01382	32.0225	24.6512	71.4953	69.0217
	5	0.904073	1.45161		5	0.431622	0.465189		Average	57.729	54.8056	16.3328	9.44352	30.6836	25.5502	76.3848	61.8647
	Average	0.952128	1.41272		Average	0.464922	0.483564		SE	2.08946	1.73305	1.24965	1.4773	0.682126	1.70121	2.91854	4.63124
	SE	0.0349848	0.0153988		SE	0.0128842	0.00729384
	Figure 2€ At1.03 FRET ratio under drug treatment								Figure 2(k) At1.03 FRET ratio under drug treatment
		At1.03 FRET ratio								At1.03 FRET ratio
		Plastid			Cytosol					Plastid			Cytosol
	Replicate	Mock	Oligomycin	Rotenone	Mock	Oligomycin	Rotenone		Replicate	Mock	Iodoacetate	CGP3466B	Mock	Iodoacetate	CGP3466B
	1	1.05876	0.88586	0.984743	1.40349	0.574424	1.13023		1	0.980886	0.974489	1.00316	1.42515	1.47088	1.57495
	2	1.11822	0.784008	1.02679	1.4315	0.790737	1.25453		2	0.982897	0.935167	1.01816	1.42497	1.35679	1.73961
	3	1.06706	0.860599	1.04843	1.3939	0.757449	1.28121		3	0.936111	1.07073	1.0954	1.42993	1.47456	1.58716
	4	1.08363	0.769473	0.947311	1.35929	0.695262	1.26938		4	1.02493	0.961195	1.02769	1.40926	1.40283	1.62829
	5	1.05308	0.799736	1.02251	1.44686	0.60056	1.28995		5	0.950542	0.961951	0.973383	1.41777	1.57786	1.10888
	Average	1.07615	0.819935	1.00596	1.40701	0.683686	1.24506		Average	0.975073	0.980706	1.02356	1.42142	1.45658	1.52778
	SE	0.011711	0.0226327	0.0178906	0.0152459	0.0423574	0.0293155		SE	0.0153302	0.023398	0.0201757	0.00360631	0.0374732	0.108674
	Figure 2(g) Pollen tube length										Figure 2(h) Pollen tube width
		Pollen tube Length (um)										Pollen tube Width (um)
	Expt	1	2	1	2	1	2	1	2		Expt	1	2	1	2	1	2	1	2
	n	Mock		Oligomycin		Iodoacetate		CGP3466B			n	Mock		Oligomycin		Iodoacetate		CGP3466B
	1	291.617	449.246	55.99	32.6232	250.831	321.139	163.875	367.619		1	7.22573	7.06598	4.60664	7.139	6.80539	7.82905	6.69087	7.139
	2	212.536	403.69	64.5934	30.5477	286.715	480.843	179.329	362.947		2	5.94108	7.05394	5.44564	8.55436	8.63444	7.75187	7.06598	6.75477
	3	273.922	299.096	34.8095	52.6801	233.724	334.821	294.382	293.222		3	6.48133	8.05643	5.06515	6.9556	7.87303	8.55436	7.139	7.16307
	4	254.248	339.862	47.6137	25.5855	342.512	288.5	116.649	349.662		4	6.18921	6.69087	6.82448	6.90581	9.10954	6.80539	6.12656	7.34108
	5	335.805	270.467	18.049	37.9544	48.6332	375.048	295.347	303.715		5	4.99668	6.69087	6.75477	6.65187	7.04191	7.79585	6.16846	7.42282
	6	357.944	280.392	12.3	54.7241	271.284	274.968	402.544	214.893		6	5.81286	7.05394	7.24647	8.40166	6.75477	7.88382	6.77386	7.10249
	7	396.947	249.143	27.8037	59.3635	291.599	418.235	185.798	339.361		7	6.9556	6.48133	5.98423	6.9556	7.62863	6.9556	4.58299	7.139
	8	385.414	264.781	101.893	34.168	73.8241	289.943	250.873	502.486		8	5.6361	7.10249	6.65187	7.79585	6.23776	9.16639	6.75477	7.3527
	9	237.068	574.111	26.4942	59.1423	583.072	251.115	110.738	189.586		9	6.22407	6.69087	6.10539	8.46307	8.15228	7.98133	6.32033	6.33361
	10	307.814	505.885	40.378	50.2905	151.103	262.111	210.054	214.351		10	7.89461	5.5668	6.85892	7.38755	8.72365	8.21535	6.3473	8.2361
	11	543.978	333.267	17.7158	34.9851	41.8763	662.684	185.84	257.37		11	7.42282	6.70332	7.34108	8.55436	8.05643	8.97635	6.90581	6.69087
	12	402.538	341.006	34.6784	27.339	92.3212	108.038	116.018	229.732		12	7.139	7.62863	5.45768	7.4805	6.70332	7.71826	6.65187	6.90581
	13	208.807	423.206	16.7266	33.6124	402.79	279.039	229.551	114.165		13	8.17344	5.94108	6.27925	8.46307	8.88008	10.0444	9.32448	7.65104
	14	461.231	219.775	23.1606	48.756	198.349	348.312	126.034	408.103		14	5.86805	8.15228	9.46224	6.69087	6.75477	7.87303	9.27842	8.34025
	15	243.944	355	36.9203	42.178	197.771	327.739	171.265	405.35		15	6.32033	7.05394	9.36141	7.88382	8.55436	7.05394	7.05394	7.88382
	16	237.088	408.707	19.071	21.6606	62.2855	318.305	81.5145	312.49		16	7.10249	7.06598	7.82905	5.98423	8.26763	8.15228	5.80913	8.93817
	17	337.29	323.361	11.8822	86.7751	163.382	392.575	288.348	229.604		17	5.86805	7.25851	7.38755	7.3527	6.639	7.10249	6.33361	7.09046
	18	366.28	701.351	15.7411	26.6726	264.742	327.786	180.083	351.863		18	7.4805	7.05394	9.36141	7.42282	5.40996	6.90581	9.10041	7.139
	19	217.939	303.194	27.1353	36.0278	515.196	113.696	218.456	247.218		19	7.24647	6.65187	7.98133	7.75187	8.01369	8.84855	7.82905	7.06598
	20	494.496	170.357	34.3896	35.5046	227.732	227.446	44.9598	403.253		20	8.40166	7.06598	8.05643	7.61743	6.48133	7.06598	7.97054	8.35062
	21	299.484	395.312	16.4411	34.3344	542.669	357.986	194.688	127.111		21	5.77925	7.24647	8.80207	9.13817	8.35062	7.62863	8.26763	5.40996
	22	457.601	346.691	17.0332	31.7531	317.776	231.58	51.2456	257.366		22	7.139	8.2361	6.65187	5.64357	8.72365	7.05394	7.42282	7.4805
	23	164.88	307.791	23.5905	27.3241	509.794	465.717	274.232	271.915		23	5.98423	7.3527	7.04191	8.15228	8.75311	7.88382	6.33361	7.92739
	24	411.315	188.123	12.9618	28.0838	473.231	215.165	158.641	189.779		24	6.59336	7.24647	6.10166	8.17344	9.10954	7.65104	6.3473	7.05394
	25	239.441	232.302	20.1199	24.3739	471.886	339.11	35.5282	165.601		25	5.98797	7.34108	6.75477	8.29876	6.90581	8.80207	6.639	7.46888
	26	242.218	342.642	25.0552	20.266	308.266	279.631	187.546	150.178		26	7.57178	7.24647	7.71826	6.75477	7.61743	9.13817	9.79295	8.35062
	27	594.457	317.684	17.0282	31.1784	311.555	165.901	368.51	252.733		27	5.13237	8.30913	7.98133	8.15228	8.55436	6.33361	8.80207	7.25851
	28	326.884	377.715	57.3444	47.6303	289.714	349.898	96.7477	142.966		28	7.87303	8.46307	9.57967	7.16307	5.94108	6.80539	10.2062	6.69087
	29	567.556	439.621	36.3622	43.7444	341.813	220.544	73.0896	363.005		29	5.82407	6.80539	8.05643	7.10249	7.4805	7.4805	7.76763	7.38755
	30	331.841	202.843	15.773	34.0959	190.719	186.503	322.378	337.812		30	6.75477	5.82407	7.75187	7.57178	7.05394	7.10249	9.46224	8.63444
	31	668.31	342.03	23.3407	56.1075	234.567	273.314	184.549	352.62		31	5.94108	7.51494	7.09046	6.48133	5.24855	7.89461	9.46224	8.51369
	32	218.336	316.101	79.3041	31.7158	27.1664	241.623	258.08	283.01		32	7.4805	7.06598	8.01369	7.139	8.30913	6.9556	7.92739	8.05643
	33	192.873	498.852	72.944	46.4577	432.123	265.479	205.917	244.434		33	6.16846	5.80913	7.139	8.21535	6.49461	7.42282	9.86307	7.16307
	34	140.216	233.998	21.4822	29.3315	538.425	518.217	90.1141	279.975		34	7.87303	7.24647	6.639	7.05394	7.42282	6.56058	7.79585	6.90581
	35	41.9419	186.698	76.5411	49.4378	243.587	155.154	166.767	266.772		35	5.39419	7.42282	7.42282	8.30913	6.75477	7.88382	9.21328	6.9556
	36	458.478	447.361	45.3133	42.0124	207.043	172.321	222.409	235.84		36	7.4805	7.98133	7.3527	6.86846	7.25851	9.10041	8.01369	8.71369
	37	106.241	259.407	105.48	27.9573	374.396	275.239	163.524	360.512		37	8.26763	5.86805	6.86846	8.18382	8.55436	6.75477	7.75187	7.25851
	38	372.089	390.544	16.4876	43.6361	287.582	151.856	99.6971	109.529		38	7.25851	7.05394	7.24647	7.3527	7.16307	7.51494	7.3527	8.40166
	39	118.083	226.149	55.3705	43.0261	22.2407	223.056	251.37	409.667		39	6.22407	6.22407	4.73112	7.16307	8.72365	7.42282	7.79585	8.66432
	40	163.266	287.931	102.365	91.6934	251.498	364.508	207.673	312.126		40	6.22407	6.90581	3.96058	7.87303	7.79585	7.65104	6.80539	6.32033
	41	279.053	326.705	16.6411	26.5556	56.4743	260.546	85.4954	401.532		41	4.99668	5.82407	4.99668	7.09046	5.89751	7.92739	7.139	6.9556
	42	193.774	184.78	32.3992	62.9622	375.683	255.36	319.428	361.444		42	7.4805	5.80913	8.17344	7.4805	7.16307	7.89461	9.83693	6.90581
	43	727.312	174.756	12.0365	35.7353	109.927	160.769	232.485	215.637		43	7.65104	7.62863	7.4805	5.89751	9.54357	7.24647	8.55436	6.12656
	44	192.229	290.467	44.3224	28.7286	24.2079	244.446	109.729	263.639		44	7.3527	7.09046	8.29876	7.38755	8.87054	7.139	7.139	6.75477
	45	343.327	237.092	18.0245	42.0324	344.367	370.802	251.97	148.31		45	7.65104	7.65104	8.01369	5.31369	7.51494	7.97054	8.72365	7.16307
	46	363.895	178.002	20.478	41.8133	491.222	152.126	228.337	415.909		46	5.45768	5.80913	7.09046	6.639	8.75311	6.32033	6.12656	8.3917
	47	299.44	304.405	17.8693	52.2834	411.684	259.968	219.29	321.006		47	7.65104	6.33361	7.4805	6.56058	8.55436	7.57178	7.79585	6.45477
	48	158.218	232.054	45.5506	62.3108	311.469	479.227	187.813	133.303		48	5.80913	6.80581	8.29876	6.3473	9.67801	8.15228	6.23776	7.42282
	49	446.944	295.446	30.7116	32.0315	221.072	310.848	172.98	304.842		49	5.86805	7.06598	6.84315	7.71826	6.69087	6.48133	8.55436	6.23776
	50	362.131	263.872	75.7502	52.2656	467.384	347.912	283.202	450.294		50	6.69087	6.69087	6.56058	6.80539	8.72365	7.05394	6.48133	6.56058
	51	346.414	408.703	26.1689	43.4651	311.537	263.536	46.4772	212.3		51	7.24647	6.48133	7.34108	6.75477	8.2361	7.87303	8.80207	7.46888
	52	577.781	366.593	57.7162	60.2539	73.6826	183.144	184.648	259.722		52	4.99668	5.82407	6.65187	6.32033	7.61743	7.24647	6.75477	7.92739
	53	719.834	495.739	40.1365	45.0859	290.244	145.608	488.638	265.884		53	6.22407	5.19917	8.34025	6.69087	5.45768	6.56058	7.92739	6.22407
	54	380.555	745.153	31.3328	67.5693	349.713	214.56	262.531	238.631		54	7.46888	7.4805	6.04149	6.32033	5.58257	7.38755	7.92739	6.32033
	55	155.937	394.99	20.7025	45.788	295.1	209.145	184.505	223.152		55	5.39419	6.65187	7.87303	5.89751	5.40996	9.18506	6.32033	7.24647
	56	424.066	402.278	51.4552	28.3344	128.071	160.401	330.151	221.191		56	7.05394	5.86805	7.88382	7.4805	8.72365	7.09046	8.26763	7.71826
	57	318.562	225.572	66.6934	44.717	355.075	258.533	228.733	311.106		57	6.44149	5.80913	5.40996	6.69087	7.06598	9.36141	9.86307	7.38755
	58	319.665	272.805	43.1394	111.645	51.4776	226.914	195.484	259.787		58	5.19917	7.24647	8.30913	7.92739	8.35062	6.69087	5.64357	7.38755
	59	308.542	307.866	68.1896	67.8004	51.6751	278.307	232.145	258.082		59	6.56058	5.86805	8.2361	6.22407	7.71826	8.72365	8.01369	7.38755
	60	209.986	197.957	28.8456	35.1602	254.049	218.851	258.014	277.363		60	5.01369	5.58257	7.65104	8.51369	4.48838	7.98133	6.80539	8.30913
	61	353.474	235.187	35.0876	39.334	218.101	163.916	167.484	377.417		61	6.48133	6.32033	8.01369	8.93817	8.01369	7.09046	9.79295	7.79585
	62	264.008	246.733	71.005	44.4535	234.575	267.085	219.899	332.524		62	4.82573	5.94108	7.75187	7.89461	8.18382	7.87303	8.80207	5.94108
	63	579.463	459.932	76.9336	42.9369	405.027	276.714	67.4697	289.055		63	5.39834	6.56058	8.26763	8.18382	7.97054	7.05394	7.09046	6.69087
	64	247.235	275.459	20.7498	31.9622	103.004	186.6	193.949	385.468		64	6.44149	6.70332	8.97635	6.90581	5.06515	8.3917	8.40166	7.4805
	65	349.259	534.073	20.6768	31.1581	207.428	252.182	196.934	370.466		65	6.16846	7.3527	8.3917	9.27842	5.86805	7.71826	6.99834	6.56058
	66	131.728	222.914	20.4768	27.0631	538.999	229.22	117.577	326.277		66	7.24647	5.86805	7.75187	5.39419	8.54398	8.66432	5.86805	7.16307
	67	245.017	286.804	44.7353	46.3066	417.839	245.471	238.138	124.112		67	6.16846	6.33361	7.09046	7.06598	7.98133	8.55436	7.10249	6.639
	68	348.95	495.461	57.6647	38.5344	242.254	181.719	266.29	244.947		68	6.56058	6.04149	7.42282	7.10249	7.3527	9.12863	5.31369	7.79585
	69	568.087	431.478	33.1183	86.7432	547.116	297.407	239.81	284.355		69	8.05643	6.75477	6.33361	6.9556	8.87054	6.65187	7.24647	7.05394
	70	530.495	245.768	16.6639	66.1763	497.643	296.479	59.2506	135.993		70	7.4805	5.94108	9.06224	6.77095	6.56058	7.98133	7.139	6.49461
	71	250.337	255.221	26.4432	107.506	397.372	256.532	378.82	204.964		71	8.82158	6.95602	9.13817	7.38755	5.40996	6.9556	6.75477	7.24647
	72	323.439	192.081	68.9261	62.827	290.882	192.648	397.606	142.223		72	8.63444	7.79585	6.90581	6.56058	7.16307	8.10249	7.06598	8.26763
	73	256.234	413.811	38.5104	94.4647	128.821	337.095	164.936	311.887		73	6.44149	6.75477	8.51369	8.34025	6.16846	6.49461	7.51494	6.56058
	74	332.65	256.574	39.9726	70.4734	206.244	167.989	226.774	498.763		74	5.98423	6.70332	6.70332	5.89751	4.99668	6.27925	6.80539	7.24647
	75	365.396	271.383	22.1415	35.766	266.186	187.25	68.2041	155.973		75	7.38755	5.64357	7.16307	7.98133	8.34025	7.98133	7.16307	8.30913
	76	195.772	359.068	53.0394	59.8008	369.38	217.609	309.166	321.718		76	6.16846	6.49461	8.40166	7.61743	7.98133	7.89461	6.27925	6.90581
	77	207.344	134.344	25.6797	102.034	397.339	313.919	139.237	271.244		77	7.24647	8.3917	8.17344	5.82407	4.639	7.34108	5.40996	8.71369
	78	320.212	296.596	30.5942	37.7639	209.161	376.949	248.597	218.656		78	6.9556	7.61743	7.92739	8.55436	10.0361	7.16307	6.16846	6.49461
	79	306.839	484.992	23.4485	152.723	379.616	244.155	130.698	317.223		79	6.48133	7.57178	9.13817	7.69959	9.21328	7.4805	6.75477	7.38755
	80	420.72	204.855	16.868	48.8527	341.546	348.165	332.201	201.734		80	5.86805	6.27925	8.93817	7.42282	8.55436	7.65104	6.56058	8.29876
	81	189.727	241.101	36.1631	28.7017	176.828	296.956	161.784	168.013		81	5.64357	7.139	7.10249	7.09046	7.06598	6.32033	8.55436	7.05394
	82	216.302	208.336	36.1788	83.3759	312.643	293.332	318.873	218.335		82	5.86805	5.89751	6.70332	6.80539	6.56058	7.51494	6.639	7.4805
	83	372.209	420.454	86.0436	61.3498	153.165	245.652	76.1112	161.863		83	7.48091	6.16846	5.64357	8.75311	7.97054	7.06598	8.71369	8.3917
	84	312.873	281.031	49.3519	40.5207	190.895	246.378	191.514	205.873		84	7.10249	6.49461	6.86846	6.04149	6.65187	8.40166	7.05394	7.65104
	85	629.169	350.389	44.0402	32.6934	386.549	407.073	141.326	205.706		85	6.65187	7.38755	7.51494	7.34108	6.23776	6.75477	8.26763	8.93817
	86	273.517	369.383	101.423	42.3851	482.834	315.363	380.039	395.8		86	7.65104	6.12656	6.16846	6.9556	8.26763	8.3917	6.84315	7.38755
	87	132.124	320.384	52.5689	55.8062	341.417	495.406	376.008	205.527		87	7.57178	5.64357	7.05394	8.21535	8.51369	6.3473	7.38755	8.75311
	88	340.412	157.457	54.8207	47.8328	586.576	325.765	141.622	223.006		88	7.97054	6.33361	7.09046	8.30913	7.62863	8.55021	7.42282	7.38755
	89	567.495	328.187	54.3942	73.5863	538.317	504.631	225.944	374.034		89	6.16846	6.70332	6.75477	6.75477	7.09046	7.75187	7.42282	7.79585
	90	243.873	359.803	21.3095	78.6643	257.573	458.353	171.571	302.066		90	4.99668	7.79585	8.2361	7.16307	8.72365	7.38755	7.82905	8.66432
	91	350.498	278.926	29.4282	77.1083	455.316	385.581	121.523	231.028		91	7.06598	6.75477	6.90581	7.10249	8.54398	7.38755	8.05643	6.49461
	92	563.974	338.094	46.5295	71.4925	345.671	212.538	367.91	277.085		92	7.16307	6.80539	6.90581	6.90581	7.46888	8.29876	8.55436	7.62863
	93	346.496	383.473	34.5187	61.3315	448.875	234.717	234.655	164.42		93	6.69087	5.19917	6.22407	8.95726	8.35062	7.09046	8.18382	7.98133
	94	375.01	232.375	110.167	51.3282	509.006	207.186	252.616	222.257		94	6.9556	6.3473	8.18382	7.16307	8.15228	6.32033	7.88382	6.75477
	95	354.21	195.58	57.3797	43.2178	563.195	319.414	297.016	308.273		95	7.06598	6.48133	5.39419	8.21535	8.66432	8.3917	7.16307	7.89461
	96	321.171	267.702	17.3174	90.5863	103.834	213.905	204.044	370.176		96	7.82905	7.24647	5.58257	8.35062	7.92739	7.38755	6.90581	6.56058
	97	248.207	224.195	112.785	57.4311	104.917	213.473	164.483	259.513		97	7.38755	7.24647	6.86846	7.24647	8.95726	7.92739	9.40747	7.65104
	98	258.534	435.121	34.9415	33.4008	260.613	291.27	136.937	120.054		98	7.4805	6.48133	8.79253	6.04149	6.9556	8.73942	6.9556	8.18382
	99	324.868	663.828	60.5382	37.6593	244.867	314.939	219.319	250.126		99	6.75477	5.86805	6.75477	7.88382	7.71826	6.90581	8.93817	6.56058
	100	398.859	505.664	26.9573	83.0855	475.057	247.968	214.651	212.243		100	8.01369	7.57178	8.30913	6.32033	8.55436	6.32033	7.92739	7.10249
	Average	332.263	327.251	40.6544	49.7973	293.866	281.251	205.274	271.435		Average	6.69869	6.7663	7.29062	7.32655	7.55894	7.63286	7.52507	7.38369
	SE	13.7565	11.6557	2.4637	2.27443	14.9803	9.63657	9.08253	8.80996		SE	0.0929965	0.0740933	0.114601	0.087064	0.120296	0.0810685	0.117085	0.0749217

## Sheet: Figure 3
Figure 3. Source of ATP in pollen plastids
	Figure 3(b) Relative transcript level								Figure 3(i) At1.03 FRET ratio								Figure 3(g) Pollen germination rate
			Raw Ct value of technical triplicates			Fold change against EF1α				At1.03 FRET ratio								Pollen Germination Rate (%)
	Experiment	Replicate	EF1α	NTT1	NTT2	NTT1	NTT2			Plastid			Cytosol				Expt	1	2	3	1	2	3	1	2	3	1	2	3
	1	1	26.8272	31.6099	25.7395	0.0436578	2.00928		Replicate	WT	ntt1-1	ntt2	WT	ntt1-1	ntt2		n	WT			ntt1-1			ntt1-2			ntt2
		2	26.8039	31.0538	25.8204				1	1.18093	1.20739	1.05315	1.46739	1.51974	1.61487		1	50.3086	58.9362	58.9655	37.5829	44.6667	54.9296	59.3995	54.4304	61.5023	44.8997	51.4286	58.1137
		3	26.7737	31.294	25.8248				2	1.12796	1.19489	1.20356	1.58816	1.56764	1.53128		2	41.9633	56.1983	59.3482	35.2899	55.7065	48.5677	53.855	54.2289	63.3441	40.5159	45.8971	45.8571
	2	1	26.6981	31.41	25.8247	0.0429433	1.88164		3	1.15776	1.14951	1.21956	1.43895	1.53141	1.48812		3	41.0853	55.8087	56.0582	40.6737	53.5354	53.4884	53.7014	51.8605	67.4419	54.4065	49.0105	55.102
		2	26.7576	31.2054	25.8006				4	1.16404	1.14626	1.12826	1.59304	1.59749	1.50062		Average	44.4524	56.9811	58.124	37.8488	51.3028	52.3286	55.652	53.5066	64.0961	46.6074	48.7787	53.0243
		3	26.7333	31.1979	25.8278				5	1.16421	1.08425	1.18262	1.54737	1.50256	1.57229		SE	2.93907	0.984008	1.03879	1.55987	3.37677	1.9259	1.87429	0.825104	1.75534	4.09975	1.601	3.68753
	3	1	26.7011	31.2522	25.8586	0.0508755	1.91007		Average	1.15898	1.15646	1.15743	1.52698	1.54377	1.54144
		2	26.9415	30.9596	25.9225				SE	0.00865604	0.0217227	0.0302876	0.0314826	0.0171529	0.023406
		3	26.8856	31.2071	25.9463
	Figure 3(e) Pollen tube length														Figure 3(f) Pollen tube width
		Pollen tube Length (μm)														Pollen tube Width (μm)
	Expt	1	2	3	1	2	3	1	2	3	1	2	3		Expt	1	2	3	1	2	3	1	2	3	1	2	3
	n	WT			ntt1-1			ntt1-2			ntt2				n	WT			ntt1-1			ntt1-2			ntt2
	1	234.332	419.892	382.827	509.638	602.326	420.462	528.509	429.043	243.012	552.948	194.985	398.693		1	7.15638	7.90745	7.06598	8.41011	6.66489	7.10249	7.40851	6.8117	6.69087	7.56011	8.65904	6.75477
	2	388.598	471.804	483.646	379.831	343.781	502.129	518.502	282.954	276.451	689.713	458.676	208.727		2	6.06489	6.20319	6.35602	7.90745	8.91649	7.06598	8.10213	6.01809	6.22407	8.77234	7.90745	6.45477
	3	432.201	490.159	310.424	478.062	108.194	300.683	523.18	196.416	321.966	220.033	294.034	403.373		3	6.42713	6.06489	8.18382	6.06489	7.40851	7.38755	8.91649	5.61064	6.56058	7.44681	8.41011	7.139
	4	545.219	564.309	466.268	622.311	193.572	341.81	300.441	481.478	520.11	472.294	433.456	415.375		4	6.42713	7.67128	8.17344	7.85372	9.58936	8.2361	6.66489	8.30851	7.06598	9.42553	7.97872	6.56058
	5	336.823	196.653	392.782	467.195	456.039	432.293	355.621	515.145	304.218	525.436	381.923	196.947		5	6.8117	9.1516	7.92739	7.09681	8.04947	6.49461	8.10213	6.93511	6.69087	7.61596	8.11915	7.06598
	6	284.06	395.287	273.938	309.974	391.325	187.623	351.343	422.686	617.436	404.285	406.815	570.95		6	7.61596	6.57926	6.90581	7.97872	10.2314	5.31369	7.44681	10.3277	7.06598	7.52234	6.49309	8.46307
	7	291.713	289.212	288.204	308.171	302.032	430.5	243.98	1070.04	553.522	455.353	537.075	434.205		7	8.10213	6.72819	7.88382	6.93511	8.10213	6.84315	6.66489	9.57447	7.25851	9.04255	8.59309	7.98133
	8	319.764	412.182	472.647	504.878	155.027	280.003	517.633	303.729	349.633	331.684	566.895	498.72		8	8.32553	9.04255	5.80913	6.66489	8.41011	6.90581	7.61596	7.71277	6.75477	7.85372	11.2207	6.45477
	9	293.534	710.888	253.674	456.708	221.413	339.727	340.521	536.866	280.56	301.259	283.197	331.645		9	7.09681	6.72819	5.82407	7.52234	6.57926	6.33361	7.15638	9.52287	6.45477	9.42553	8.80479	9.46224
	10	432.279	464.331	416.532	444.234	550.006	472.474	256.549	466.635	196.571	335.776	417.038	456.394		10	8.27447	8.10213	6.56058	7.97872	7.52234	7.05394	8.10213	8.85691	5.86805	8.41011	9.04255	7.89461
	11	545.885	447.825	422.11	611.782	435.298	402.628	508.501	458.383	355.52	406.996	588.282	362.835		11	7.61596	6.91489	7.89461	8.52713	9.30479	7.24647	7.40851	9.30798	8.18382	7.40851	9.18245	6.22407
	12	528.237	459.015	484.225	582.022	602.527	430.974	585.049	172.304	267.133	361.968	681.805	388.144		12	8.65904	8.41011	7.24647	8.77234	9.02713	6.16846	7.67128	5.90532	5.80913	8.57713	8.65904	6.32033
	13	309.969	272.426	412.083	363.659	593.083	597.603	430.506	347.761	516.71	472.173	363.39	417.125		13	8.57713	6.77021	7.3527	6.91489	9.58936	7.10249	6.57926	7.48936	6.32033	8.1367	6.93511	9.27842
	14	530.831	481.82	472.228	394.161	496.848	502.585	333.937	620.424	496.192	492.891	377.886	559.389		14	8.1367	6.42713	6.22407	7.23457	6.91489	7.62863	9.1516	7.4234	7.24647	9.1516	6.40532	7.42282
	15	429.205	179.119	469.966	191.537	547.848	472.582	452.919	447.907	263.65	345.663	474.723	477.681		15	9.05798	6.93511	8.2361	7.61596	9.30479	7.88382	7.74468	5.53404	6.44149	8.1367	8.52713	9.3888
	16	336.377	467.705	402.076	419.473	597.163	432.444	461.53	248.617	270.4	279.351	623.053	409.897		16	7.15638	7.90745	7.16307	8.30851	6.66489	5.77925	7.52234	6.57926	7.05394	8.10213	10.5984	6.48133
	17	384.448	617.322	382.254	449.363	399.193	467.089	520.276	645.199	340.567	315.551	343.554	214.035		17	7.40851	7.23457	7.16307	7.61596	8.32553	7.42282	8.25745	8.45319	7.42282	10.1622	8.85266	6.75477
	18	308.401	827.882	389.45	483.418	170.6	346.172	438.032	383.407	452.302	459.904	763.003	407.603		18	6.8117	8.80479	7.05394	7.67128	7.67128	6.04149	7.90745	10.2729	7.34108	8.65904	8.04947	7.3527
	19	208.031	532.401	394.211	489.004	357.703	455.622	511.209	462.451	467.208	336.817	346.957	493.779		19	6.38298	7.44681	5.64357	8.57713	8.32553	7.4805	7.52234	6.19309	6.49461	8.85266	9.42553	6.16846
	20	207.487	204.899	384.422	440.709	128.003	313.322	377.149	332.419	359.506	242.887	348.602	432.165		20	6.20319	7.56011	7.05394	8.1367	7.61596	6.70332	7.67128	9.58936	7.10249	7.90745	6.91489	7.10249
	21	346.327	495.838	422.104	558.51	892.828	338.826	503.248	936.869	419.742	586.363	392.353	284.69		21	7.38936	7.23457	7.34108	7.61596	8.30851	6.04149	7.40851	7.89947	6.04149	8.32553	6.49309	5.19917
	22	571.184	111.231	424.311	493.353	413.169	299.094	341.783	418.598	383.966	264.407	518.952	252.136		22	6.40532	8.65904	7.62863	7.90745	6.06489	5.39419	7.61596	7.63245	7.06598	7.09681	7.85372	6.16846
	23	292.334	293.657	384.28	444.955	276.276	228.453	356.773	143.953	208.367	432.423	161.431	696.485		23	6.93511	6.57926	7.06598	8.59309	7.23457	6.69087	7.56011	8.1367	6.49461	8.27447	8.57713	6.90581
	24	458.125	537.055	384.359	439.677	607.476	397.898	453.556	612.465	457.877	360.443	694.715	536.7		24	8.32553	7.46596	7.65104	7.56011	9.58936	6.16846	8.10213	8.33511	6.49461	8.10213	7.38936	7.25851
	25	483.142	478.58	576.074	457.355	335.744	322.197	513.446	210.363	457.454	229.847	324.464	606.456		25	7.52234	7.90745	9.21328	8.57713	8.77234	6.04149	8.57713	5.77287	7.06598	7.40851	9.08936	7.139
	26	584.674	799.619	248.801	613.815	369.969	336.24	411.953	521.395	369.781	397.436	493.863	332.683		26	6.38298	8.10213	6.80539	8.10213	8.32553	7.98133	7.90745	6.43245	6.32033	9.28936	9.57447	6.16846
	27	415.323	358.874	359.045	460.239	574.295	385.275	468.049	132.935	311.62	664.069	348.651	373.065		27	8.51064	6.8117	5.01369	9.47021	9.28936	6.49461	7.23457	8.99947	7.89461	8.57713	9.28936	6.56058
	28	337.973	586.915	417.537	535.687	305.001	320.219	680.189	825.451	265.322	439.57	496.449	390.227		28	6.47128	9.41064	8.15228	7.90745	9.47021	5.5361	8.57713	9.98298	7.46888	8.41011	5.65426	5.94108
	29	465.62	465.591	436.709	576.624	326.476	388.87	477.003	379.522	450	424.022	325.006	398.281		29	7.61596	9.04255	6.04149	8.30851	6.42713	6.70332	7.40851	8.78085	6.70332	9.04255	8.59309	5.94108
	30	541.203	497	296.45	466.742	116.713	423.785	410.938	538.545	518.318	582.543	387.62	602.065		30	7.97872	8.10213	6.3473	7.90745	7.23457	6.16846	8.59309	8.27447	7.62863	8.85266	7.38936	6.75477
	31	374.307	362.624	457.488	271.235	327.939	401.823	388.166	675.19	329.311	412.706	742.019	425.698		31	7.90745	8.10213	6.90581	8.41011	6.38298	6.80539	8.16064	7.8266	7.24647	7.40851	8.65904	6.70332
	32	242.045	452.512	255.193	636.539	570.064	652.287	348.239	564.464	467.706	611.979	373.403	478.705		32	6.8117	9.99362	7.16307	8.11915	9.80798	7.05394	8.32553	7.14734	7.98133	8.41011	7.44681	7.71826
	33	316.255	461.909	477.658	264.552	544.471	468.953	346.677	592.398	424.598	459.58	392.311	451.172		33	6.77021	6.40532	7.98133	8.72394	8.91649	5.64357	6.91489	8.2617	6.16846	7.90745	9.6367	6.49461
	34	296.25	317.839	237.675	249.226	325.738	535.173	242.328	527.32	336.149	432.334	623.182	561.229		34	5.875	8.72394	7.05394	7.44681	8.25745	6.90581	6.42713	10.1202	7.38755	8.91649	7.74468	7.57178
	35	379.496	199.86	287.913	312.042	288.005	280.876	447.926	571.241	399.68	436.795	472.218	268.948		35	7.15638	10.3277	5.80913	7.52234	8.27447	6.32033	7.23457	9.47021	6.75477	7.90745	10.1202	6.56058
	36	413.16	231.168	417.122	323.114	443.925	312.702	358.332	471.257	386.924	369.273	763.374	445.825		36	7.09681	8.27447	7.10249	7.61596	9.58936	5.94108	7.61596	7.38936	6.69087	7.52234	7.99628	6.16846
	37	316.559	114.338	484.619	576.249	500.561	282.52	313.292	409.958	316.501	296.828	832.946	330.87		37	5.94681	8.41011	6.90581	8.59309	9.04255	7.09046	6.06489	10.4505	6.65187	6.8117	7.13617	7.65104
	38	177.032	416.941	305.28	352.968	590.582	243.171	284.318	453.125	462.207	220.393	509.52	252.627		38	7.61596	8.85266	7.05394	7.97872	7.23457	5.94108	8.10213	8.35106	7.65104	6.66489	9.41064	6.75477
	39	400.976	615.864	415.385	374.12	262.586	312.439	466.58	543.204	319.892	572.148	392.352	418.737		39	6.40532	8.85266	5.94108	8.11915	6.20319	6.12656	6.40532	5.78883	6.70332	6.8117	6.93511	7.38755
	40	347.218	311.149	492.149	454.223	279.769	296.326	299.548	480.999	318.816	603.355	530.987	271.979		40	7.67128	8.41011	6.75477	7.74468	9.47021	5.19917	8.57713	7.52234	8.66432	8.11915	6.8117	7.05394
	41	284.058	543.831	423.059	436.365	676.664	360.91	169.768	286.066	396.913	393.393	329.957	394.734		41	6.47128	8.11915	5.82407	7.90745	9.51543	6.80539	6.93511	7.57447	5.94108	7.40851	7.15638	6.75477
	42	215.346	406.611	399.331	279.084	473.348	362.158	260.873	180.774	261.678	276.839	761.434	601.717		42	7.44681	7.09681	6.9556	8.41011	8.65904	6.75477	6.57926	8.30851	5.19917	6.20319	6.66489	6.49461
	43	503.912	487.94	248.374	320.459	325.266	363.262	480.77	394.534	335.377	190.62	510.614	266.345		43	7.23457	8.30851	7.3527	8.65904	7.40851	5.64357	6.66489	11.2564	6.32033	7.44681	6.06489	5.64357
	44	434.72	272.995	350.651	369.466	394.601	546.715	339.067	517.742	452.959	491.053	410.243	249.589		44	6.91489	8.30851	6.9556	8.65904	5.34574	7.139	6.91489	8.78085	5.94108	8.41011	10.2729	5.5668
	45	361.535	643.806	347.918	490.942	438.223	441.021	344.055	453.299	358.872	664.568	626.801	372.44		45	9.18245	7.97872	6.16846	7.61596	8.72394	6.639	7.61596	7.52234	6.32033	8.32553	7.40851	6.84315
	46	285.768	249.465	274.013	375.455	676.697	468.463	248.354	322.796	486.682	414.124	670.607	395.544		46	6.57926	8.57713	5.82407	7.97872	8.10213	7.3527	7.90745	6.775	6.75477	6.06489	7.74468	7.57178
	47	305.004	398.675	400.044	475.627	491.664	219.808	215.658	230.724	401.675	408.696	362.776	326.645		47	6.40532	8.65904	7.24647	7.61596	9.80798	7.16307	7.44681	5.71809	6.75477	5.65426	6.38298	5.80913
	48	732.743	661.705	260.68	610.18	568.864	253.294	379.275	606.798	376.616	449.041	334.791	354.415		48	6.66489	8.11915	6.16846	7.90745	8.80479	5.31369	6.57926	7.93404	7.10249	6.99628	5.75372	5.98423
	49	563.616	313.932	265.538	304.902	563.496	450.337	440.353	153.781	264.712	404.715	407.571	384.11		49	7.13617	9.47021	7.05394	8.65904	9.18245	7.51494	7.85372	6.30479	7.3527	6.8117	7.67128	5.89751
	50	365.566	549.94	329.593	496.314	731.829	474.1	464.47	477.576	231.258	470.317	380.856	369.261		50	9.42553	9.47021	6.56058	8.32553	9.10479	7.79585	7.85372	7.93936	6.3473	6.47128	9.04255	8.35062
	51	354.251	467.266	380.189	452.161	407.769	538.551	348.142	449.476	380.325	539.149	186.143	446.078		51	7.61596	7.15638	6.84315	7.97872	7.67128	5.89751	6.40532	8.08883	5.01369	6.8117	7.67128	5.94108
	52	276.863	266.38	357.657	387.57	504.391	351.99	623.389	351.057	240.051	572.27	372.038	374.328		52	6.49309	7.40851	5.77925	6.47128	9.28936	5.58257	6.49309	9.34362	5.94108	8.1367	7.52234	5.31369
	53	552.885	667.89	315.042	249.172	263.151	297.68	374.105	660.274	439.107	361.395	331.791	240.248		53	6.66489	6.66489	7.38755	8.10213	9.18245	5.98423	8.57713	8.84096	6.56058	7.38936	8.10213	5.94108
	54	408.016	276.127	354.441	339.045	311.094	500.201	439.407	453.281	445.774	473.489	489.07	202.526		54	8.10213	7.90745	5.64357	7.56011	9.18245	5.64357	7.23457	8.84096	5.80913	7.15638	5.83298	5.82407
	55	325.938	588.231	248.846	551.247	255.13	353.514	335.129	271.049	254.715	336.222	257.162	484.208		55	7.46596	8.57713	5.5361	6.57926	6.22606	6.22407	7.40851	7.97872	6.49461	8.32553	8.41011	5.5668
	56	374.107	539.734	338.972	279.803	432.134	285.332	445.923	183.562	284.988	322.092	561.879	243.165		56	7.13617	9.04255	5.64357	7.90745	9.05798	7.05394	7.97872	7.30319	6.48133	8.51064	7.97872	5.98423
	57	603.071	449.404	326.555	405.009	621.076	426.374	300.6	350.688	208.632	525.574	535.209	498.813		57	7.23457	9.02713	5.86805	7.15638	9.41064	6.44149	6.77021	8.32553	7.79585	7.52234	7.44681	6.32033
	58	449.73	691.932	287.507	434.992	116.754	348.334	380.296	507.265	218.041	278.376	366.228	218.346		58	6.91489	7.44681	5.64357	8.41011	7.52234	6.65187	9.18245	9.08936	7.75187	7.46596	7.13617	5.19917
	59	311.237	464.047	331.422	470.58	365.428	299.251	460.991	151.216	510.646	404.84	572.606	376.746		59	8.10213	8.85266	7.57178	6.06489	7.23457	6.22407	6.06489	7.26436	7.71826	6.99628	6.47128	7.46888
	60	635.655	347.845	452.837	524.416	771.571	701.403	374.045	357.454	504.145	451.668	702.06	363.441		60	6.42713	6.91489	6.80539	7.46596	7.52234	6.48133	7.85372	6.43245	7.98133	6.66489	10.2176	7.05394
	61	234.401	655.86	311.502	727.87	639.231	490.421	325.097	188.882	348.49	515.982	871.124	335.061		61	6.40532	10.1622	7.06598	8.27447	7.40851	7.24647	7.67128	6.3883	7.38755	7.15638	9.58936	7.16307
	62	179.685	246.714	322.075	499.722	220.388	287.093	204.795	501.818	206.783	280.253	243.72	473.223		62	7.23457	7.97872	6.75477	7.52234	7.40851	7.04191	7.97872	6.14468	6.75477	5.875	6.66489	5.64357
	63	403.661	441.745	601.82	350.734	178.52	532.607	453.049	293.292	422.477	192.444	496.581	411.435		63	7.52234	8.1367	7.46888	6.06489	6.91489	7.10249	7.40851	8.20426	6.90581	6.91489	8.65904	7.09046
	64	502.741	453.939	284.405	192.993	502.205	375.022	461.302	584.922	337.929	413.696	406.629	310.832		64	9.42553	9.05798	6.75477	7.23457	7.40851	7.05394	6.93511	6.45372	6.69087	6.06489	9.58936	7.42282
	65	551.73	194.714	385.858	280.115	326.417	355.961	432.935	192.791	288.536	387.99	376.067	421.753		65	7.44681	9.1516	8.2361	7.97872	9.58936	7.62863	6.66489	8.81702	7.24647	7.23457	7.61596	6.22407
	66	390.024	544.92	338.779	506.809	498.717	403.095	279.689	467.9	347.22	312.67	290.699	299.904		66	7.67128	9.58936	7.42282	6.8117	8.30851	6.33361	5.875	7.62394	7.24647	7.23457	6.78085	6.49461
	67	426.376	289.999	342.375	320.725	343.984	396.973	558.002	458.716	412.517	367.974	388.133	435.974		67	6.66489	7.44681	5.94108	7.67128	9.58936	6.12656	6.40532	9.08936	7.46888	8.10213	6.18617	5.82407
	68	274.454	689.606	478.472	303.93	500.685	283.888	362.572	394.869	397.834	428.741	263.077	229.899		68	6.57926	7.23457	6.23776	7.61596	7.23457	6.56058	6.66489	10.4505	8.29876	6.66489	7.71755	5.98423
	69	295.835	334.994	303.123	411.543	327.823	318.499	747.665	274.436	360.532	334.393	828.911	445.012		69	6.01809	9.18245	6.49461	6.93511	5.83298	6.75477	7.67128	7.14734	7.24647	7.38936	7.44681	7.06598
	70	483.205	459.367	326.934	451.985	312.104	402.559	215.796	274.94	397.784	344.251	437.026	358.098		70	7.44681	9.47021	7.42282	7.74468	6.32181	7.51494	6.91489	8.01862	6.22407	9.1516	7.15638	5.89751
	71	220.002	464.63	381.725	410.182	129.389	184.283	509.288	166.901	527.406	413.956	223.272	465.729		71	7.52234	8.65904	6.9556	7.23457	10.0362	6.49461	7.90745	7.75372	5.28133	9.18245	10.2176	6.22407
	72	382.098	766.805	372.673	506.487	354.1	270.705	303.593	403.931	452.654	383.171	556.721	446.428		72	7.61596	8.91649	6.84315	5.72872	10.6383	5.94108	6.77021	11.0622	6.33361	7.23457	7.09681	6.90581
	73	351.873	334.559	303.692	260.466	364.941	427.615	402.197	454.617	401.361	440.277	475.396	259.952		73	7.15638	8.41011	7.10249	6.93511	9.77926	6.33361	7.09681	9.92979	6.16846	7.46596	7.46596	8.29876
	74	248.179	152.164	309.047	473.653	378.663	356.991	410.68	594.415	332.714	378.492	247.441	409.918		74	8.59309	8.57713	7.16307	7.23457	10.2176	7.3527	6.42713	5.90532	6.69087	7.38936	7.15638	7.38755
	75	666.188	505.131	247.941	554.932	607.331	469.069	323.049	473.373	272.331	449.026	222.47	520.801		75	7.09681	7.97872	6.33361	7.56011	10.2314	6.75477	6.40532	6.27394	5.80913	7.56011	7.61596	5.39419
	76	348.506	522.776	291.524	487.254	582.96	423.594	273.976	386.303	409.494	368.746	544.515	468.923		76	9.47021	8.65904	7.16307	8.91649	10.2176	6.69087	5.875	9.18245	8.15228	6.93511	7.99628	5.64357
	77	138.227	496.062	474.739	265.641	613.836	478.269	553.786	412.346	336.714	354.473	281.822	209.376		77	6.38298	8.1367	9.10954	7.99628	9.41064	6.75477	9.05798	6.6766	5.82407	6.57926	6.40532	5.39419
	78	402.253	361.203	375.481	318.25	332.737	305.464	257.524	161.714	266.312	500.996	320.73	522.298		78	7.90745	7.61596	6.69087	6.66489	7.40851	7.24647	7.74468	8.4984	6.65187	7.56011	7.52234	5.40996
	79	384.379	483.232	309.307	509.837	298.205	451.244	517.885	227.71	359.688	528.895	396.937	338.593		79	7.61596	9.51543	6.84315	7.40851	9.47021	8.26763	7.23457	8.80479	7.51494	6.22606	8.91649	5.19917
	80	283.93	342.698	385.661	217.585	123.844	312.755	336.973	570.768	323.009	324.701	511.011	434.105		80	5.75372	7.90745	7.3527	6.91489	6.99628	7.16307	7.52234	9.57447	7.57178	6.66489	7.40851	7.09046
	81	728.327	702.348	311.466	296.409	736.572	396.01	568.615	369.212	536.337	296.282	181.529	311.633		81	6.93511	7.99628	7.139	8.72394	9.42553	6.16846	6.91489	8.61383	7.57178	6.8117	7.97872	6.86846
	82	376.755	460.466	345.722	362.058	909.766	427.306	574.052	245.334	356.739	338.893	579.185	353.396		82	5.75372	8.27447	7.139	8.41011	9.99362	6.32033	8.59309	8.10213	5.45768	6.99628	9.28936	5.24855
	83	430.474	513.956	296.498	222.884	484.179	571.838	476.19	162.315	320.566	433.031	584.555	370.534		83	5.94681	8.11915	7.05394	6.99628	9.77926	7.97054	9.04255	8.01862	5.76432	8.30851	8.25745	7.139
	84	519.146	450.255	388.257	421.856	818.962	434.462	393.884	193.138	529.4	322.666	142.593	574.104		84	6.22606	7.56011	6.33361	9.58936	10.9138	8.40166	8.11915	7.61596	6.69087	8.57713	7.99628	5.5668
	85	256.562	529.329	502.308	423.295	427.318	397.183	434.318	430.125	329.763	556.498	197.927	378.288		85	6.8117	9.04255	9.27842	7.56011	9.80798	6.32033	9.30479	6.42713	7.16307	7.46596	6.66489	5.94108
	86	543.917	289.835	328.141	419.226	444.673	520.317	360.556	383.251	531.729	387.63	547.478	291.895		86	6.72819	7.52234	6.16846	8.10213	8.52713	6.45477	8.57713	5.8617	7.16307	7.67128	7.46596	6.04149
	87	218.257	416.187	253.727	599.607	545.626	364.199	506.341	643.106	463.454	341.865	525.764	210.156		87	6.40532	7.46596	6.75477	8.10213	10.1064	6.48133	7.97872	6.57926	6.65477	8.41011	9.77926	6.75477
	88	560.979	248.693	372.665	398.815	597.61	448.211	449.069	662.965	465.298	449.134	325.15	375.04		88	7.23457	6.66489	5.01369	7.67128	7.23457	6.22407	9.99362	8.57713	6.49461	7.74468	8.41011	5.94108
	89	335.313	331.723	351.626	362.982	317.122	429.415	356.196	622.964	457.098	179.477	353.964	390.454		89	6.42713	9.47021	7.139	8.57713	8.10213	6.32033	7.52234	8.11915	5.98423	6.22606	7.99628	5.01369
	90	363.876	318.893	306.463	309.956	452.732	480.91	639.032	339.515	449.569	337.701	368.644	443.561		90	7.38936	8.65904	6.04149	6.66489	6.66489	6.56058	8.65904	8.10213	5.5668	7.40851	8.51064	6.9556
	91	492.306	666.295	402.755	280.045	518.376	406.255	395.755	419.981	230.926	579.094	532.664	529.274		91	6.77021	10.1202	7.05394	9.63351	7.46596	7.88382	9.04255	8.59309	7.10249	7.23457	10.558	7.16307
	92	477.43	278.188	281.55	317.559	438.976	358.274	403.402	380.102	476.936	392.342	380.661	403.908		92	7.23457	8.30851	5.94108	7.61596	8.65904	5.82407	7.67128	8.25745	6.56058	9.28936	8.30851	6.90581
	93	342.964	314.141	428.671	507.621	437.204	384.997	556.522	456.474	271.42	314.729	438.74	348.139		93	7.23457	7.44681	7.34108	8.85266	9.58936	6.32033	9.18245	8.77234	6.22407	6.91489	9.04255	6.49461
	94	609.18	543.657	411.377	542.431	511.221	655.72	428.079	426.938	404.549	471.443	547.921	507.601		94	7.97872	10.6915	6.23776	8.27447	8.65904	7.97054	7.61596	6.66489	6.90581	8.80479	7.44681	6.9556
	95	565.882	205.261	486.224	261.418	481.087	507.281	506.886	526.823	220.097	323.743	378.745	483.878		95	6.93511	7.61596	5.39419	7.61596	8.91649	6.90581	8.41011	9.42553	5.94108	6.01809	7.52234	6.75477
	96	374.209	537.055	446.563	304.984	369.977	282.565	299.212	367.466	254.307	400.32	719.172	334.178		96	6.93511	7.15638	6.75477	7.67128	6.99628	7.87303	7.90745	9.42553	6.44149	6.57926	8.65904	7.57178
	97	601.401	677.257	464.459	400.799	481.787	323.072	314.105	451.647	463.877	257.731	445.659	302.985		97	7.90745	7.23457	6.22407	8.10213	7.52234	7.82905	8.41011	9.08936	6.22407	6.49309	8.57713	6.69087
	98	478.568	483.632	396.995	230.113	319.688	381.765	629.838	631.152	500.695	361.49	370.754	429.281		98	9.57447	8.30851	5.89751	7.61596	7.23457	6.90581	9.47021	9.80798	6.90581	6.06489	9.08936	9.68672
	99	616.46	238.009	365.366	415.804	493.454	345.316	546.734	335.324	333.3	392.135	454.189	478.417		99	7.90745	7.52234	5.82407	5.4766	7.56011	6.90581	9.47021	8.52713	6.33361	6.93511	8.41011	7.46888
	100	248.793	372.748	512.409	170.914	439.001	344.194	356.671	723.342	554.329	338.401	252.291	209.237		100	5.23883	8.27447	6.27925	6.93511	8.72394	6.23776	7.90745	10.491	7.16307	6.22606	6.91489	7.139
	Average	397.592	436.205	372.272	413.196	432.541	393.84	412.177	424.484	374.622	404.237	445.409	391.422		Average	7.23828	8.12605	6.82851	7.76084	8.37373	6.7099	7.64773	8.05694	6.76493	7.63567	8.03617	6.68416
	SE	12.856	15.7053	7.84052	11.5857	17.0976	9.88431	11.1573	17.327	9.78143	10.8331	16.025	10.5906		SE	0.0888551	0.0986128	0.0843567	0.0776449	0.124947	0.0722391	0.0883895	0.135838	0.0713471	0.095642	0.117547	0.0953178

## Sheet: Figure 4
Figure 4. Source of NADPH in pollen plastids
	Figure 4(d) Pollen germination rate in mutants											Figure 4(f) TKTP-mC-iNAP4 ratio						Figure 4(j) Pollen germination rate under 6-AN treatment
		Pollen Germination Rate (%)											TKTP-mCherry-iNAP4 ratio						Pollen Germination Rate (%)
	Expt	1	2	3	1	2	3	1	2	3		Replicate	WT	nadp me4-1	Mock	6-AN		Expt	1	2	3	1	2	3	1	2	3	1	2	3	1	2	3	1	2	3
	n	WT			nadp me4-1			nadp me4-2				1	2.44114	2.37942	2.69784	2.75697		n	WT_Mock			nadp me4-1_Mock			nadp me4-2_Mock			WT_5mM6AN			nadp me4-1_5mM6AN			nadp me4-2_5mM6AN
	1	50.3086	49.7425	47.9258	47.2222	47.2622	41.4172	44.8148	51.8166	49.1772		2	3.05093	1.99383	2.95793	2.33594		1	57.8581	60.9227	63.5294	60.7767	51.7883	48.3085	55.2	51.3667	50	57.4653	62.8075	65.5367	56.5724	67.5889	58.2796	59.2885	64.0945	63.8258
	2	41.9633	51.0284	55.9192	40.201	50.8287	36.8182	43.6217	51.2119	40.2817		3	3.0781	2.44692	2.90127	2.67694		2	58.1935	55.2743	66.0326	61.1538	57.1802	47.8422	61.811	60.9436	47.0785	56.8995	63.4641	58.9421	56.5436	55.0859	57.7825	60.3232	55.9876	62.3574
	3	41.0853	48.6287	48.4118	48.7443	52.8512	37.6209	41.6727	52.7003	44.7925		4	3.19483	2.36281	2.74577	2.68039		3	57.86	63.3194	62.2024	57.5816	58.8321	37.6934	61.825	62.2887	46.7085	59.39	64.8613	63.038	55.11	59.5833	63.3333	57.9545	60.3306	65.5914
	Average	44.4524	49.7999	50.7522	45.3892	50.3141	38.6187	43.3697	51.9096	44.7505		5	2.75921	2.22335	3.08073	2.82253		Average	57.9706	59.8388	63.9215	59.8374	55.9335	44.6147	59.612	58.1997	47.929	57.9183	63.711	62.5056	56.0753	60.7527	59.7985	59.1887	60.1375	63.9249
	SE	2.93907	0.69333	2.58726	2.63103	1.63378	1.41827	0.915765	0.432192	2.56799		Average	2.90484	2.28127	2.87671	2.65455		SE	0.111499	2.38482	1.12293	1.13314	2.12678	3.46327	2.206	3.43847	1.04101	0.753796	0.605583	1.92223	0.482752	3.65638	1.77324	0.685578	2.34226	0.934885
												SE	0.136322	0.08053	0.0699866	0.0840798
	Figure 4(b) Pollen tube length in mutants											Figure 4(c) Pollen tube width in mutants											Figure 4(h) Pollen tube length under 6-AN treatment																				Figure 4(i) Pollen tube width under 6-AN treatment
		Pollen tube Length (μm)											Pollen tube Width (μm)											Pollen tube Length (μm)																				Pollen tube Width (μm)
	Expt	1	2	3	1	2	3	1	2	3		Expt	1	2	3	1	2	3	1	2	3		Expt	1	2	3	1	2	3	1	2	3	1	2	3	1	2	3	1	2	3		Expt	1	2	3	1	2	3
	n	WT			nadp me4-1			nadp me4-2				n	WT			nadp me4-1			nadp me4-2				n	WT_Mock			nadp me4-1_Mock			nadp me4-2_Mock			WT_5mM6AN			nadp me4-1_5mM6AN			nadp me4-2_5mM6AN				n	WT_Mock			nadp me4-1_Mock
	1	348.023	426.054	395.995	224.657	316.701	387.856	326.106	327.258	188.593		1	5.94681	6.86846	6.49461	6.66489	5.94108	5.86805	6.99628	6.22407	6.69087		1	348.306	596.858	376.536	376.945	286.302	119.348	319.335	253.258	433.634	188.053	231.529	287.107	111.131	68.81	296.984	133.047	88.9598	90.8846		1	6.56058	7.4805	7.06598	8.46307	7.24647	6.639
	2	579.574	399.413	233.492	324.114	338.129	401.264	263.303	315.639	217.706		2	6.42713	6.45477	7.09046	5.72872	7.92739	6.32033	5.875	6.33361	6.84315		2	335.702	299.66	377.562	256.169	368.261	329.407	413.79	338.249	165.438	227.395	322.57	262.182	159.278	211.718	147.92	107.207	107.592	194.249		2	9.36141	7.87303	8.54398	6.69087	7.88382	7.65104
	3	375.854	370.008	223.535	216.857	319.172	334.065	498.686	408.825	359.845		3	6.40532	5.94108	8.26763	8.41011	6.69087	8.51369	5.94681	7.42282	6.80539		3	357.096	344.418	397.359	406.563	328.559	379.191	479.534	373.376	311.529	162.006	177.188	177.719	119.895	369.529	71.0934	71.6183	168.586	276.459		3	7.97054	7.4805	9.13817	7.4805	5.80913	7.42282
	4	623.839	407.644	415.533	392.974	599.316	404.763	292.486	332.223	386.916		4	6.66489	6.27925	7.65104	7.23457	8.72365	7.98133	8.10213	7.05394	7.10249		4	408.217	211.708	337.283	244.755	272.528	273.954	564.167	207.848	143.726	181.014	227.812	401.115	147.285	369.151	199.383	124.68	244.689	268.151		4	6.70332	7.98133	8.93817	7.06598	7.42282	8.26763
	5	498.934	237.929	257.234	114.096	183.245	269.539	450.49	490.295	273.723		5	7.23457	6.16846	8.29876	5.65426	7.06598	6.16846	6.99628	7.34108	6.90581		5	310.117	369.743	547.8	236.109	301.733	296.484	191.032	356.491	325.076	219.785	266.781	91.8336	215.712	303.078	130.115	75.6639	146.203	165.819		5	6.69087	8.05643	7.92739	8.93817	5.94108	8.34025
	6	494.682	232.588	206.799	479.478	383.053	340.226	280.016	347.256	609.589		6	6.06489	7.06598	7.61743	7.15638	7.61743	7.61743	7.61596	6.90581	7.79585		6	341.794	301.41	416.673	362.444	307.419	439.006	129.36	332.391	406.621	82.3212	261.269	425.653	297.758	258.874	160.009	121.827	129.044	105.313		6	6.22407	8.30913	7.92739	9.47095	7.09046	8.55436
	7	170.136	270.306	219.683	284.445	359.476	452.511	476.427	318.693	245.269		7	6.93511	7.79585	6.9556	5.75372	6.16846	5.86805	5.875	8.55436	6.86846		7	466.041	433.635	493.981	355.838	148.468	170.381	226.988	302.122	340.236	201.743	211.913	377.779	126.233	357.361	198.777	107.683	174.811	126.613		7	5.31369	10.0274	6.69087	7.89461	6.69087	7.05394
	8	505.79	369.907	439.65	384.839	308.382	254.346	524.491	494.153	366.329		8	7.52234	6.22407	7.24647	7.40851	6.45477	5.5668	5.85106	5.94108	7.4805		8	274.103	275.429	567.739	303.605	318.366	222.987	438.554	577.173	437.382	234.45	332.001	144.907	175.712	204.563	233.987	62.4411	212.182	361.773		8	7.38755	7.10249	6.75477	7.65104	5.80913	6.9556
	9	304.188	364.538	419.246	336.826	389.225	359.038	295.553	249.902	197.384		9	7.67128	7.3527	7.24647	6.49309	6.84315	7.05394	4.54468	6.639	7.4805		9	496.111	268.257	458.564	224.971	478.848	235.327	210.136	259.674	335.912	299.413	182.694	186.916	96.5838	98.7954	127.872	132.994	230.698	161.004		9	6.23776	6.75477	7.57178	7.79585	7.61743	8.17344
	10	381.876	246.801	277.659	512.775	501.191	280.083	437.69	204.406	309.666		10	8.10213	6.75477	7.38755	6.72819	8.40166	7.62863	6.8117	6.49461	7.09046		10	370.75	507.363	398.1	261.82	501.337	156.22	231.292	302.735	242.349	93.2253	268.78	325.907	125.536	223.775	137.603	139.1	181.123	113.63		10	7.88382	6.90581	7.4805	7.25851	7.38755	8.72365
	11	389.374	460.004	435.022	124.679	255.141	478.976	457.812	336.801	444.246		11	5.94681	6.9556	7.06598	8.04947	7.16307	6.56058	7.90745	6.639	7.34108		11	348.051	375.281	417.743	406.637	394.932	390.179	237.425	342.063	240.868	194.173	317.107	238.887	81.1834	91.5817	256.638	54.0556	350.017	128.646		11	7.65104	7.38755	7.38755	7.16307	7.98133	9.46224
	12	165.832	328.034	467.959	263.085	356.894	266.519	476.62	414.284	191.354		12	5.85106	7.34108	7.92739	6.20319	6.69087	8.72365	7.56011	9.12863	7.75187		12	237.103	329.983	198.726	236.831	189.385	422.85	288.578	172.604	487.886	184.698	277.202	305.107	222.976	203.991	114.19	195.449	136.029	215.906		12	7.05394	8.21535	6.56058	7.16307	6.90581	7.97054
	13	486.157	200.792	483.901	181.509	229.629	423.511	548.927	260.094	291.002		13	6.06489	6.22407	7.05394	7.13617	6.44149	8.26763	7.13617	8.93817	7.38755		13	355.748	331.056	431.411	185.83	341.278	427.417	190.631	344.88	249.962	317.104	205.778	146.109	216.454	137.414	111.056	99.6261	157.645	255.147		13	7.98133	7.57178	8.72365	7.24647	5.86805	7.92739
	14	342.391	373.327	557.541	238.51	458.915	212.259	571.225	311.764	328.411		14	7.13617	6.90581	7.4805	6.22606	5.82407	7.06598	7.44681	7.98133	7.06598		14	270.232	243.254	404.478	271.043	285.925	437.478	202.179	243.01	444.988	143.647	423.683	250.702	133.998	129.92	110.303	62.6834	166.491	195.171		14	7.79585	6.44149	9.97593	8.75311	8.29876	7.139
	15	511.928	288.087	337.188	544.964	296.92	208.323	501.743	352.18	189.351		15	8.41011	5.86805	7.24647	4.90426	6.69087	7.98133	5.55319	7.16307	6.9556		15	165.189	338.736	494.676	245.831	389.747	282.658	240.239	624.463	265.816	102.148	265.688	201.103	56.3577	71.3432	110.615	136.117	118.344	230.776		15	8.21535	7.38755	6.04149	9.13817	6.49461	7.25851
	16	293.961	526.062	133.319	117.803	535.993	430.902	238.21	411.88	300.841		16	7.15638	7.79585	8.40166	5.94681	5.98423	7.65104	6.47128	7.06598	7.3527		16	147.517	201.595	384.69	143.43	290.863	419.932	218.193	255.489	517.253	152.64	459.543	269.056	99.3747	103.122	208.351	100.449	115.832	120.235		16	8.55436	8.05643	7.24647	7.65104	8.72365	8.05643
	17	175.263	346.332	224.32	123.201	471.361	265.269	241.353	398.732	171.729		17	5.94681	7.05394	7.61743	9.18245	6.75477	7.48091	6.49309	6.45477	6.90581		17	422.861	292.063	408.156	255.798	425.907	342.843	584.891	238.172	296.904	318.105	220.277	280.361	110.454	53.0307	63.4614	98.2705	292.289	214.928		17	6.32033	8.17344	7.97054	7.98133	6.90581	7.57178
	18	316.421	415.508	428.638	292.497	286.976	365.124	496.614	242.194	332.726		18	7.23457	6.49461	7.65104	6.42713	7.34108	7.89461	6.99628	7.92739	6.33361		18	593.163	553.551	406.779	220.805	372.155	315.912	201.552	317.539	459.671	137.959	309.878	106.11	141.772	218.239	200.443	130.944	152.158	160.084		18	5.64357	7.62863	7.11452	6.44149	6.27925	8.26763
	19	628.79	360.589	174.707	477.438	444.827	397.651	261.677	500.748	230.089		19	5.23883	6.45477	6.22407	8.41011	7.05394	7.4805	6.8117	7.38755	7.3527		19	420.223	438.166	438.074	196.578	372.542	274.95	323.096	568.841	363.886	328.003	227.005	219.327	122.846	272.936	121.786	106.4	135.688	206.092		19	8.05643	7.24647	7.06598	7.24647	8.55436	8.3917
	20	212.491	305.923	306.795	369.496	373.059	450.952	278.328	357.814	360.912		20	7.38936	7.38755	7.05394	6.06489	5.58257	5.64357	7.23457	6.69087	7.3527		20	336.007	376.618	562.741	334.261	411.436	212.564	295.731	251.829	291.09	186.854	330.305	222.671	290.123	74.6382	63.1444	107.733	106.229	69.2577		20	6.12656	7.06598	8.02407	7.16307	6.27925	9.47095
	21	312.915	299.184	188.04	291.966	224.808	685.289	432.422	265.162	354.547		21	7.13617	7.16307	8.34025	9.04255	5.45768	6.75477	7.15638	8.15228	8.15228		21	459.239	337.128	439.364	368.239	332.629	294.737	201.201	145.597	341.232	156.441	235.032	348.401	221.399	187.021	145.746	107.238	280.064	75.7971		21	5.39419	7.38755	6.69087	7.46888	7.92739	7.65104
	22	474.338	467.129	440.3	336.861	323.339	257.476	536.196	329.25	354.415		22	8.57713	6.45477	8.01369	6.42713	6.86846	6.56058	7.67128	8.40166	7.61743		22	502.332	372.649	386.82	377.839	387.714	276.146	90.7809	384.518	348.64	320.177	208.715	98.8365	159.058	130.837	184.469	92.8705	182.512	260.13		22	7.98133	7.4805	6.49461	7.3527	8.29876	8.34025
	23	445.186	418.141	445.671	307.686	226.092	185.795	406.793	616.619	288.198		23	6.06489	7.51494	7.3527	8.41011	7.25851	8.40166	8.11915	8.51369	7.65104		23	279.737	452.61	236.598	223.021	371.457	350.232	151.162	412.323	175.127	72.2896	291.224	137.51	312.955	189.739	145.137	86.6216	148.659	154.738		23	7.4805	7.06598	8.75311	7.09046	6.75477	8.63444
	24	649.615	275.887	225.672	439.092	434.203	301.726	368.131	434.203	270.212		24	8.78936	6.45477	5.94108	6.40532	5.82407	8.18382	9.28936	7.89461	6.86846		24	485.813	199.279	204.874	267.042	199.662	466.632	337.243	421.756	385.848	72.9627	100.571	146.693	97.8452	88.8485	274.017	208.465	256.539	99.3344		24	7.06598	7.4805	6.32033	6.56058	7.61743	7.75187
	25	339.456	344.865	355.925	452.939	234.807	336.922	472.44	228.108	288.864		25	7.97872	7.89461	6.84315	5.01809	8.72365	6.84315	6.66489	8.17344	6.49461		25	266.827	137.983	408.041	387.064	443.389	492.936	279.936	311.513	477.322	186.468	276.304	150.437	117.87	252.164	48.8328	74.283	89.5498	268.162		25	7.79585	5.89751	8.01369	9.13817	7.16307	8.93817
	26	202.996	352.233	216.612	234.114	329.721	258.163	396.477	188.29	499.887		26	6.57926	6.75477	7.62863	7.61596	6.45477	7.38755	6.77021	8.01577	6.56058		26	358.123	245.171	235.999	234.589	292.89	433.231	283.769	265.617	247.567	325.856	419.763	353.561	123.409	181.301	163.131	75.2755	104.395	193.162		26	8.21535	7.82905	7.139	8.51369	5.64357	7.24647
	27	489.412	600.315	373.024	509.905	301.563	149.723	284.001	425.638	289.635		27	6.57926	7.05394	7.139	6.66489	7.10249	5.82407	6.06489	7.24647	6.32033		27	381.835	415.542	424.763	221.637	545.312	252.141	346.866	277.88	410.056	229.817	185.137	370.506	103.643	239.332	97.6224	102.535	117.593	172.23		27	6.3473	8.05643	8.55436	7.4805	6.639	7.98133
	28	419.769	351.468	207.476	286.63	386.03	249.673	366.793	435.7	545.556		28	7.38936	7.10249	6.32033	5.23883	7.34108	7.06598	7.61596	7.98133	7.3527		28	468.761	512.607	430.213	304.859	364.62	340.573	463.427	308.679	239.693	157.763	209.837	274.344	142.502	228.98	237.614	110.68	290.835	123.003		28	6.90581	6.84315	8.55436	8.30913	6.90581	7.57178
	29	599.326	236.409	265.878	492.303	411.276	275.884	400.979	336.022	253.198		29	6.8117	6.32033	5.28133	8.41011	6.16846	5.89751	9.58936	7.92739	7.61743		29	375.279	385.588	437.807	263.307	437.765	402.151	189.646	450.766	257.041	226.81	300.221	162.049	97.239	197.39	100.141	120.663	80.312	245.223		29	7.16307	5.76432	7.92739	9.06224	6.75477	7.05394
	30	289.862	357.097	303.803	243.229	344.963	246.941	261.694	392.887	423.649		30	7.97872	5.89751	7.05394	7.15638	7.25851	7.42282	6.8117	6.86846	7.71826		30	235.032	381.525	285.444	191.574	364.571	324.546	125.591	355.76	532.117	78.5963	374.739	229.14	109.832	248.963	144.487	117.991	212.711	243.591		30	7.05394	6.32033	7.65104	9.54357	7.06598	6.56058
	31	468.228	632.569	474.397	246.954	582.756	173.021	331.543	259.549	175.137		31	5.85106	6.22407	7.65104	7.56011	6.84315	6.32033	7.15638	7.71826	7.16307		31	340.979	342.866	389.862	479.644	318.028	432.233	343.588	556.424	330.294	319.994	381.638	85.8083	73.878	107.176	156.129	110.527	125.552	123.111		31	7.46888	5.31369	8.3917	8.01369	6.69087	7.06598
	32	493.315	386.574	357.129	523.38	352.655	395.096	246.293	414.088	404.065		32	8.10213	5.89751	7.92739	6.20319	7.05394	7.79585	5.01809	6.49461	6.49461		32	267.37	355.298	425.527	307.753	200.215	556.149	242.378	254.811	227.981	124.846	228.485	267.099	84.5178	81.8606	163.181	85.8535	264.903	141.124		32	5.86805	7.42282	7.87303	8.40166	7.4805	7.62863
	33	557.46	245.669	263.24	466.595	384.315	404.802	465.828	439.703	315.799		33	6.93511	7.79585	7.4805	6.20319	7.06598	6.86846	6.66489	7.06598	7.4805		33	345.742	359.975	503.53	349.705	294.636	340.171	107.507	512.783	442.856	313.367	216.713	123.34	124.685	130.111	140.246	116.904	205.724	313.195		33	7.92739	7.46888	9.54357	7.25851	7.4805	7.38755
	34	546.591	337.143	699.588	331.21	298.001	217.103	258.924	191.014	264.81		34	8.57713	7.4805	7.4805	6.77021	7.34108	7.05394	5.4766	8.71369	6.90581		34	244.274	346.269	339.695	271.866	297.453	229.246	257.249	298.1	199.325	275.19	284.614	124.455	110.07	131.954	113.087	76.761	193.803	263.71		34	6.84315	7.06598	8.95726	9.46224	5.98423	7.24647
	35	467.532	242.139	320.556	445.779	300.494	185.362	314.177	240.491	297.839		35	6.20319	6.69087	8.46307	7.74468	7.4805	7.61743	7.13617	6.70332	7.05394		35	382.697	485.961	332.29	208.605	374.584	383.637	263.224	277.656	315.862	494.341	252.366	200.166	142.855	158.819	236.89	105.203	150.895	146.412		35	7.65104	7.3527	6.70332	7.05394	9.71328	7.98133
	36	362.44	397.333	161.296	390.971	301.72	228.119	434.65	457.608	343.424		36	7.23457	5.82407	7.16307	8.85266	7.3527	7.06598	7.61596	7.3527	5.94108		36	420.897	400.944	376.23	198.037	325.227	470.309	230.301	250.88	361.978	229.907	308.865	223.266	97.7041	329.562	223.414	172.795	127.854	185.473		36	6.49461	6.23776	8.01369	8.40166	6.75477	8.3917
	37	251.762	390.929	201.408	268.097	333.586	316.016	500.361	425.798	343.059		37	7.67128	5.94108	6.3473	7.56011	7.42282	7.24647	6.47128	8.29876	7.139		37	404.908	270.134	288.076	363.647	316.5	412.843	331.788	280.796	292.524	275.628	171.606	210.597	99.3261	160.307	275.435	89.6041	177.458	169.479		37	7.88382	6.69087	7.38755	8.15228	7.87303	7.4805
	38	579.623	385.509	306.397	421.497	227.039	274.341	333.039	269	389.71		38	9.1516	7.61743	6.69087	7.40851	7.16307	6.22407	6.40532	7.89461	7.4805		38	491.521	416.988	289.751	302.911	302.702	282.037	148.632	383.767	550.097	121.548	203.347	266.379	173.032	119.565	180.723	84.0344	109.051	186.323		38	6.69087	7.04191	7.4805	8.54398	7.71826	6.45477
	39	361.937	398.285	317.282	289.481	203.602	341.814	306.867	457.545	261.568		39	8.11915	7.139	5.98423	6.42713	7.05394	6.90581	6.22606	6.16846	7.06598		39	347.063	529.829	424.464	179.576	278.107	279.214	232.711	177.148	393.281	277.452	261.754	289.57	94.768	205.615	114.774	66.0921	168.873	156.047		39	8.87054	7.62863	7.10249	7.75187	8.66432	8.26763
	40	384.648	293.363	616.601	272.736	424.076	227.044	332.548	354.873	442.729		40	7.90745	7.24647	6.69087	7.15638	7.65104	7.3527	5.94681	7.3527	6.90581		40	383.355	373.966	340.856	440.44	299.9	318.144	147.431	513.992	427.368	144.473	141.024	288.195	249.224	195.736	79.4079	99.9544	45.1705	242.022		40	5.39419	6.27925	7.87303	8.34025	7.79585	8.29876
	41	334.181	560.667	215.895	189.912	447.839	307.357	427.879	451.647	173.225		41	6.42713	6.84315	6.16846	7.44681	6.69087	7.79585	5.94681	7.71826	7.16307		41	403.421	224.993	210.348	268.634	558.791	349.408	337.624	518.588	466.144	319.568	386.339	195.322	159.528	279.898	102.916	144.048	92.4631	141.046		41	8.21535	8.17344	8.82158	7.24647	8.3917	6.90581
	42	591.101	524.355	425.062	474.15	333.246	358.286	288.756	370.324	258.523		42	8.51064	7.24647	6.69087	8.41011	6.33361	7.06598	6.06489	7.68257	5.80913		42	161.354	622.298	340.77	370.4	402.956	357.932	309.831	320.614	364.368	172.061	253.562	317.046	105.367	200.497	130.777	142.384	101.149	237.931		42	7.71826	6.639	7.89461	6.639	9.12863	7.92739
	43	281.552	534.222	465.563	217.989	437.493	437.534	368.562	315.208	228.467		43	7.56011	5.89751	7.06598	7.15638	7.82905	6.69087	8.27447	7.16307	6.16846		43	447.013	227.915	452.147	250.78	242.771	285.401	381.146	252.285	418.996	80.871	173.813	225.626	141.521	159.854	176.239	91.395	106.635	155.156		43	8.82158	6.04149	7.97054	7.65104	6.9556	6.86846
	44	323.399	290.532	363.255	399.411	305.512	261.986	384.906	275.585	595.697		44	6.49309	6.3473	7.10249	5.4766	8.72365	6.56058	8.80479	8.3917	6.90581		44	250.946	316.641	282.534	470.934	335.355	295.207	542.174	413.161	368.147	104.884	315.134	399.5	137.05	143.751	160.783	87.1149	285.124	155.591		44	6.639	6.22407	6.90581	8.29876	6.45477	6.75477
	45	633.706	262.545	308.209	396.938	396.906	359.3	311.814	307.89	545.905		45	6.91489	6.27925	6.56058	7.44681	5.80913	7.4805	7.23457	7.16307	6.90581		45	335.55	328.171	457.791	283.09	160.351	396.02	439.209	237.144	309.489	209.212	236.409	313.157	149.3	138.526	147.338	81.8556	208.979	134.043		45	8.88008	6.56058	7.3527	6.90581	7.62863	7.98133
	46	718.868	193.815	475.809	329.078	242.678	388.372	343.005	369.929	388.319		46	6.8117	7.10249	6.16846	6.06489	7.92739	6.70332	7.61596	7.05394	6.49461		46	351.788	397.205	362.182	321.124	242.789	358.813	320.033	335.032	415.79	151.234	467.22	175.359	120.954	211.745	311.1	126.151	131.561	138.773		46	8.17344	7.09046	7.4805	9.76639	7.92739	7.34108
	47	546.616	565.809	197.293	383.438	206.278	400.379	436.833	431.102	188.474		47	7.23457	7.06598	7.65104	6.40532	6.32033	7.42282	8.11915	7.65104	6.56058		47	391.311	311.054	270.453	116.777	234.249	391.504	284.208	298.465	366.265	232.424	184.665	114.575	126.599	369.433	154.078	150.516	202.543	195.945		47	5.19917	7.65104	9.54357	7.92739	7.24647	8.63444
	48	454.462	553.86	433.479	449.435	312.029	181.93	477.849	261.336	318.141		48	6.91489	8.51369	6.77718	7.90745	6.32033	6.3473	9.1516	7.09046	7.16307		48	386.546	380.702	484.944	337.475	443.838	294.837	279.852	126.666	304.232	249.768	250.752	255.182	105.11	252.382	349.464	95.1929	264.208	128.076		48	8.79253	6.70332	7.16307	8.05643	7.4805	7.06598
	49	218.441	391.402	308.943	335.871	457.332	245.296	474.847	410.406	201.141		49	9.10479	7.09046	6.32033	5.72872	6.33361	6.3473	6.72819	6.32033	8.66432		49	358.88	273.585	336.07	338.473	320.309	404.527	292.987	222.01	419.158	185.632	210.381	115.335	123.588	71.1892	261.989	90.0427	223.24	133.231		49	8.40166	7.34108	7.89461	7.62863	6.90581	7.05394
	50	375.517	262.729	359.988	401.995	350.334	240.507	266.674	559.171	334.122		50	5.94681	6.45477	6.69087	7.15638	5.94108	6.69087	6.8117	7.42282	5.98423		50	429.659	331.223	388.239	543.207	286.749	346.21	452.227	455.373	287.949	266.802	147.321	118.608	151.062	306.917	157.702	118.429	249.155	105.005		50	8.82158	7.05394	8.29876	8.05643	8.30913	8.40166
	51	451.384	163.377	512.488	448.795	381.371	474.435	426.532	650.549	184.84		51	7.15638	5.31369	8.29876	6.91489	8.93817	7.57178	7.23457	7.09046	7.42282		51	390.457	356.01	280.622	130.106	276.162	294.304	518.219	207.242	288.196	203.197	317.186	89.1668	127.965	134.048	248.564	122.642	164.864	137.957		51	7.05394	7.05394	8.93817	6.69087	6.639	7.09046
	52	374.849	297.458	346.108	340.416	337.973	517.97	255.827	564.058	307.921		52	6.93511	5.94108	7.34108	6.06489	7.10249	7.139	6.66489	8.05643	5.98423		52	475.461	315.27	387.263	420.502	285.866	321.622	480.741	296.633	245.553	245.264	288.457	150.551	153.867	176.311	136.661	121.933	226.765	113.895		52	8.88008	7.16307	6.32033	8.05643	7.57178	7.65104
	53	475.351	277.658	289.549	343.742	273.945	230.626	237.892	587.746	588.518		53	5.04628	5.94108	6.45477	6.77021	7.61743	7.88382	7.61596	7.05394	7.139		53	332.212	375.817	418.168	261.207	269.776	368.345	310.73	270.786	573.582	140.621	258.771	126.296	107.495	187.588	190.886	131.795	146.22	304.029		53	7.38755	6.16846	7.57178	7.09046	7.98133	6.16846
	54	341.291	320.442	466.202	198.654	133.778	307.726	433.603	406.24	179.179		54	6.01809	8.30913	6.639	6.91489	6.90581	7.24647	7.90745	7.09046	7.92739		54	245.964	403.607	333.711	351.627	373.022	220.345	252.253	295.273	279.989	144.346	277.588	220.016	86.3954	219.866	103.055	89.6481	95.2913	298.729		54	7.4805	6.90581	7.75187	6.45477	7.3527	7.24647
	55	313.778	192.692	489.92	393.304	331.159	272.899	421.879	204.789	377.859		55	5.75372	6.70332	7.98133	6.38298	7.05394	6.75477	6.57926	6.16846	6.80539		55	299.867	459.62	478.383	388.966	318.259	240.712	297.287	256.429	336.678	212.507	292.409	392.762	145.408	156.411	99.7224	111.773	92.4672	257.583		55	8.93817	7.05394	7.4805	7.79585	7.65104	7.46888
	56	364.773	265.189	301.236	319.239	432.411	423.851	283.964	374.615	141.929		56	5.85106	6.49461	7.51494	6.91489	7.16307	6.90581	6.22606	6.75477	6.80539		56	349.636	361.552	276.545	322.331	207.893	371.851	539.608	328.811	411.696	117.17	178.244	366.397	144.061	178.486	136.28	89.7776	173.079	139.981		56	7.4805	7.24647	7.92739	7.16307	6.33361	7.05394
	57	617.065	211.892	653.346	710.885	571.209	437.268	242.19	335.649	389.355		57	6.57926	6.49461	8.05643	7.52234	7.57178	8.05643	7.23457	5.31369	7.57178		57	369.293	344.463	411.122	177.791	331.161	344.626	300.556	384.648	430.128	183.837	260.491	362.687	145.527	152.723	153.613	97.751	160.946	221.241		57	7.88382	6.75477	9.18506	9.18506	6.33361	8.72365
	58	471.929	586.99	525.841	215.564	361.246	185.622	185.185	350.486	223.461		58	7.67128	7.57178	7.71826	6.93511	7.4805	8.05643	7.67128	5.82407	7.46888		58	558.418	530.662	136.751	278.025	301.411	381.28	309.678	668.934	459.341	224.434	174.628	372.02	99.3008	141.09	71.2444	91.4531	115.09	75.6934		58	6.86846	6.23776	7.62863	8.29876	7.24647	8.35062
	59	341.727	448.036	399.322	739.978	374.458	311.739	387.244	382.789	171.63		59	6.66489	8.79253	7.88382	7.61596	5.80913	6.16846	6.57926	6.90581	7.89461		59	331.048	323.263	133.494	249.156	349.016	400.014	389.088	310.739	542.084	166.139	184.513	282.602	65.1108	199.849	204.688	126.005	175.73	310.447		59	7.06598	8.15228	7.10249	6.90581	7.98133	6.75477
	60	566.723	298.535	308.037	387.309	258.607	227.272	391.557	345.634	473.816		60	7.38936	6.16846	6.75477	6.22606	6.16846	6.33361	8.11915	6.639	7.05394		60	483.334	179.714	354.81	265.558	388.117	363.865	302.9	419.576	350.394	76.0693	353.4	218.402	139.007	233.599	191.004	83.422	97.3793	100.687		60	8.01369	7.75187	6.639	9.46224	7.09046	7.79585
	61	275.778	287.433	299.683	265.498	206.639	258.027	404.688	202.409	208.291		61	9.57447	5.80913	7.3527	7.67128	7.46888	6.9556	7.09681	7.24647	5.86805		61	282.779	298.187	412.595	243.949	371.159	206.163	182.688	234.034	278.437	163.685	381.139	126.407	124.405	200.414	175.229	91.6448	316.977	193.938		61	6.90581	7.24647	7.05394	7.62863	8.29876	7.75187
	62	630.606	198.579	338.956	179.74	297.401	368.359	433.937	286.388	416.122		62	6.8117	8.80207	6.45477	7.23457	6.33361	6.56058	6.66489	6.16846	7.57178		62	387.495	404.915	426.229	287.71	333.772	247.292	457.12	497.071	365.601	192.444	335.176	287.923	90.2328	129.259	174.703	136.584	181.564	99.5647		62	7.34108	7.34108	8.29876	7.75187	7.38755	7.87303
	63	368.463	253.309	288.029	307.346	200.447	279.142	490.586	313.952	331.144		63	6.20319	7.98133	6.22407	7.56011	6.56058	7.79585	5.23883	7.65104	8.17344		63	315.832	279.795	381.578	420.38	438.102	376.751	312.004	320.529	399.808	258.554	226.125	413.139	95.4336	120.245	193.583	56.9012	125.441	97.4216		63	7.51494	6.84315	7.98133	7.98133	7.06598	8.72365
	64	398.768	195.95	354.921	251.665	263.47	333.826	339.751	288.093	233.654		64	7.61596	6.90581	7.71826	6.06489	7.06598	6.22407	8.65904	5.58257	6.3473		64	596.887	290.704	196.398	201.871	256.651	452.976	147.954	309.885	421.671	143.649	127.046	242.969	104.391	157.641	157.545	66.988	172.872	99.9357		64	8.29876	7.24647	9.21328	7.06598	7.139	8.40166
	65	540.196	361.778	681.331	404.819	339.43	352.085	499.804	279.003	445.539		65	8.41011	7.4805	6.3473	7.74468	7.16307	5.64357	7.23457	6.90581	7.10249		65	318.473	324.476	492.828	382.288	332.344	302.105	279.951	482.313	443.732	262.356	236.842	352.961	142.022	296.157	105.275	114.368	194.485	87.8398		65	7.88382	6.65187	7.10249	5.89751	7.89876	7.57178
	66	470.027	424.51	485.076	424.123	300.234	298.31	230.293	304.407	258.313		66	7.23457	6.16846	7.10249	7.56011	6.33361	5.94108	5.75372	5.31369	6.75477		66	356.515	427.582	330.487	250.205	399.092	221.316	253.726	248.296	280.684	70.5419	270.132	152.513	101.22	194.1	100.828	119.839	362.256	113.354		66	7.3527	6.32033	8.26763	7.42282	7.24647	7.75187
	67	550.879	174.012	266.694	377.815	259.852	307.18	334.45	146.018	296.908		67	6.66489	5.89751	6.80539	6.40532	6.75477	7.05394	7.13617	6.9556	6.27925		67	580.991	332.29	300.746	214.946	172.459	451.986	281.52	260.65	350.676	150.758	156.22	326.622	133.65	174.487	119.737	96.7398	335.127	203.368		67	7.38755	5.94108	8.95726	7.87303	7.16307	7.97054
	68	644.914	447.305	261.439	257.575	246.631	283.171	292.621	335.053	266.3		68	6.20319	6.22407	6.69087	7.40851	7.09046	5.82407	7.40851	6.9556	6.639		68	322.588	438.344	319.488	337.211	243.537	170.839	320.403	232.507	253.738	91.568	220.102	284.901	141.808	102.244	115.761	137.589	83.7402	63.1647		68	8.29876	6.32033	8.29876	7.10249	6.75477	7.65104
	69	226.755	358.401	427.797	447.685	248.376	511.856	367.487	358.017	202.868		69	6.47128	6.56058	7.79585	7.97872	5.98423	8.30913	7.56011	5.86805	7.05394		69	401.451	400.103	260.109	247.72	272.044	294.792	299.561	375.58	313.073	274.263	290.194	330.796	75.4021	185.589	142.634	87.7249	186.956	132.209		69	7.05394	7.24647	8.05643	7.06598	7.06598	8.26763
	70	332.028	322.971	344.005	216.009	341.737	395.557	338.394	188.2	274.561		70	6.91489	6.56058	6.75477	6.49309	6.75477	5.40996	7.15638	6.70332	7.16307		70	425.745	421.046	322.757	284.505	297.048	352.885	373.176	320.208	331.411	253.884	350.504	262.427	99.229	128.337	217.957	106.518	158.893	145.581		70	7.62863	6.3473	7.09046	6.04149	6.70332	7.38755
	71	331.375	282.904	431.927	380.303	387.47	375.829	397.699	332.322	548.002		71	6.20319	6.23776	6.16846	7.74468	7.4805	5.5361	7.23457	5.98423	6.75477		71	336.198	257.752	275.515	269.58	305.788	294.22	258.95	224.632	463.418	157.651	325.636	328.131	96.5187	111.602	79.6913	53.944	85.3	248.625		71	8.97635	5.80913	7.62863	8.66432	7.09046	7.57178
	72	325.854	403.613	271.475	411.346	255.217	205.347	267.381	220.902	386.944		72	7.44681	8.66432	6.639	7.61596	7.79585	6.16846	7.13617	5.89751	8.30913		72	282.324	314.261	390.583	363.624	357.598	340.625	288.346	292.732	318.154	250.906	338.529	131.942	58.1344	243.333	149.645	88.9697	183.302	212.63		72	7.98133	7.25851	7.4805	8.51369	7.75187	6.32033
	73	371.727	312.717	109.265	539.883	324.865	164.049	295.686	508.029	238.88		73	5.75372	7.62863	6.70332	6.91489	6.75477	7.38755	7.38936	7.61743	7.10249		73	195.2	462.706	336.223	308.284	443.418	381.521	399.755	491.316	603.368	92.727	289.666	136.041	97.5207	313.796	222.193	131.665	134.705	205.538		73	7.57178	7.3527	5.94108	6.90581	7.139	7.42282
	74	469.894	192.554	297.37	338.614	370.127	416.309	333.593	284.438	304.815		74	6.49309	5.89751	7.79585	7.52234	7.92739	7.38755	6.42713	7.06598	6.65187		74	176.883	271.553	394.417	411.252	227.993	473.31	156.575	357.09	251.927	141.054	196.719	233.477	95.1349	191.795	266.7	94.3934	155.739	214.987		74	8.29876	7.89461	7.06598	10.1299	7.4805	6.84315
	75	321.344	331.134	363.597	410.773	433.423	194.541	284.99	292.604	440.852		75	4.90426	8.72365	6.3473	5.85106	6.9556	7.75187	8.10213	7.09046	7.34108		75	323.044	389.696	214.553	219.903	370.295	249.635	390.132	294.431	256.939	112.759	260.994	258.824	99.2515	88.1859	105.229	97.8871	175.613	107.14		75	8.2361	7.139	6.75477	6.90581	7.3527	8.93817
	76	363.483	370.72	221.776	354.564	403.977	577.949	550.256	324.9	423.553		76	5.55319	7.25851	7.38755	7.23457	6.44149	7.57178	7.56011	7.65104	7.87303		76	246.332	329.805	340.873	422.725	411.444	459.828	339.662	300.587	262.375	236.644	362.532	243.896	59.7162	235.368	123.893	120.081	291.297	223.683		76	9.27842	6.75477	7.57178	7.98133	6.90581	8.26763
	77	403.047	258.759	729.635	300.73	448.873	171.841	337.411	225.563	183.208		77	6.22606	7.06598	6.44149	5.94681	6.16846	7.10249	9.30479	6.75477	8.29876		77	210.565	290.626	204.905	286.051	202.757	326.218	231.132	403.194	297.575	144.743	294.867	285.859	96.278	115.473	104.461	91.5855	297.137	280.895		77	8.66432	7.57178	7.88382	9.46224	6.56058	8.46307
	78	339.146	152.795	708.709	529.513	270.685	396.197	463.876	582.592	187.054		78	5.55319	7.05394	7.04191	9.04255	6.70332	8.05643	7.13617	6.90581	6.32033		78	317.365	490.227	361.414	133.886	167.882	489.014	180.222	410.443	197.83	325.254	234.856	304.106	109.12	160.851	289.238	138.568	249.958	359.49		78	7.65104	7.98133	7.51494	6.22407	6.80539	7.16307
	79	285.005	511.979	351.598	484.454	394.017	440.327	480.554	258.18	268.323		79	5.85106	6.639	8.26763	7.46596	6.04149	6.22407	6.66489	7.05394	5.98423		79	357.992	404.377	448.53	413.155	524.415	341.467	401.682	454.676	248.915	340.72	338.676	181.506	135.715	218.933	175.435	168.295	52.9224	234.663		79	7.92739	7.88382	8.30913	6.45477	7.65104	7.71826
	80	557.575	407.087	342.073	481.212	245.304	328.972	401.44	160.93	341.757		80	6.47128	7.62863	6.3473	7.74468	6.75477	6.69087	8.32553	6.75477	6.69087		80	230.789	193.144	226.817	190.063	181.176	220.061	337.408	285.792	257.182	155.881	102.095	246.591	89.6701	119.324	103.889	125.655	164.607	324.108		80	8.40166	7.09046	6.9556	6.9556	8.15228	8.05643
	81	291.623	466.384	327.785	231.284	325.084	269.716	386.761	270.366	180.349		81	5.34574	7.98133	6.90581	7.90745	7.05394	6.9556	7.44681	7.61743	7.42282		81	226.721	222.832	252.234	331.158	372.404	659.917	121.559	183.825	250.029	214.744	240.222	326.925	94.7817	212.095	154.465	173.735	149.938	222.887		81	8.51369	6.49461	6.70332	6.44149	8.29876	8.29876
	82	450.681	253.6	378.985	219.47	255.793	378.695	247.637	362.82	575.422		82	6.40532	6.84315	7.05394	7.13617	7.05394	6.16846	5.31915	8.40166	6.70332		82	411.427	313.341	255.165	233.398	275.406	241.094	205.222	177.66	177.624	85.3822	223.074	192.13	79.4344	114.675	225.92	106.203	186.709	162.915		82	8.26763	7.10249	8.40166	8.21535	7.92739	7.09046
	83	442.952	213.455	390.606	322.344	276.361	182.095	411.039	397.63	275.115		83	7.90745	7.71826	6.45477	7.09681	7.139	6.65187	7.56011	6.84315	6.32033		83	341.294	379.285	401.023	457.528	336.888	251.895	241.122	388.056	433.295	107.904	145.734	272.74	120.594	90.2349	255.875	81.4701	132.425	137.693		83	8.46307	6.22407	8.66432	9.54357	7.4805	6.639
	84	383.07	409.059	213.985	332.784	303.294	289.193	261.392	275.396	448.731		84	6.47128	8.18382	7.42282	7.74468	8.34025	6.75477	7.09681	6.16846	7.05394		84	340.612	398.253	267.756	450.649	368.538	261.487	229.445	316.974	227.336	97.9249	84.6871	209.315	112.625	136.672	147.846	95.9353	114.601	147.059		84	7.06598	6.75477	7.42282	7.65104	6.75477	7.98133
	85	340.563	442.668	538.395	252.15	450.448	386.515	331.988	391.218	420.016		85	5.94681	7.65104	6.90581	6.20319	7.51494	6.16846	6.20319	7.62863	7.09046		85	169.912	347.199	363.637	175.895	402.321	409.045	318.455	399.454	313.359	209.59	257.946	134.124	87.2465	219.98	86.2602	146.69	182.726	114.807		85	7.61743	6.56058	7.05394	7.4805	7.34108	6.70332
	86	404.987	249.917	300.378	310.186	457.103	240.743	376.846	433.945	305.032		86	7.23457	7.62863	6.22407	8.10213	7.24647	7.05394	4.75745	7.65104	7.92739		86	168.997	198.545	199.078	170.145	487.47	299.557	404.943	279.344	335.431	215.312	289.433	231.471	100.796	312.125	130.201	166.476	211.03	295.328		86	8.21535	6.45477	7.87303	8.3917	7.16307	8.40166
	87	346.439	207.137	717.238	631.56	290.248	302.794	315.011	253.879	300.124		87	6.22606	7.38755	7.65104	7.23457	6.33361	5.80913	7.09681	6.90581	8.40207		87	300.845	363.611	432.105	371.65	370.739	331.105	151.473	434.121	345.962	138.427	257.184	114.435	87.129	250.995	217.713	66.8797	257.091	122.342		87	6.75477	7.05394	8.72365	7.16307	7.34108	7.62863
	88	395.116	391.63	329.737	269.394	206.08	349.142	324.878	296.105	518.916		88	8.41011	8.26763	6.65187	7.15638	6.27925	7.139	5.85106	6.75477	7.79585		88	185.885	417.773	370.34	331.199	534.317	315.18	263.454	228.266	314.476	117.424	244.752	296.363	171.927	163.741	295.625	78.0701	145.04	164.876		88	8.29876	6.22407	6.16846	9.21328	7.98133	6.75477
	89	469.762	426.761	480.932	171.379	268.029	595.447	468.673	345.518	125.77		89	9.51543	5.64357	7.65104	6.06489	6.75477	7.38755	5.55319	7.06598	7.42282		89	580.268	311.206	393.811	221.38	364.034	181.952	147.72	364.018	269.785	153.068	263.983	194.089	118.507	85.6452	281.266	112.611	287.591	248.292		89	8.40166	7.3527	8.05643	7.87303	7.62863	8.26763
	90	567.724	395.865	500.754	294.436	272.048	266.67	319.105	145.341	136.664		90	6.77021	7.16307	8.18382	7.52234	6.90581	7.05394	6.57926	7.88382	7.05394		90	481.283	302.778	444.651	381.241	298.608	268.597	308.6	388.593	333.139	111.96	339.516	97.4017	93.3124	145.845	317.266	90.2112	280.985	170.723		90	6.69087	6.49461	7.16307	7.79585	7.24647	6.75477
	91	329.425	287.343	314.653	368.073	189.751	176.618	415.518	191.632	452.272		91	7.85372	7.05394	8.63444	7.15638	6.65187	6.639	6.42713	6.75477	6.9556		91	492.908	246.666	524.711	316.517	290.934	355.47	257.43	449.601	267.053	266.472	285.724	210.055	307.422	189.866	182.797	88.2672	71.1095	192.271		91	7.65104	5.76432	8.05643	7.25851	8.40166	8.40166
	92	561.043	324.154	418.957	379.901	256.484	548.984	422.981	175.5	303.911		92	6.77021	6.639	7.24647	8.57713	7.05394	7.4805	6.38298	7.3527	7.38755		92	304.861	329.268	285.585	244.985	186.695	297.424	223.245	365.671	343.352	245.737	205.329	91.0104	65.9154	117.296	111.864	178.439	69.4485	102.145		92	8.26763	7.09046	7.79585	7.87303	6.75477	6.90581
	93	376.571	466.722	204.722	494.19	316.963	208.395	212.915	311.081	514.315		93	8.11915	7.51494	7.38755	7.61596	7.24647	6.16846	7.44681	6.9556	7.06598		93	422.827	377.493	455.107	297.665	494.687	319.993	249.787	282.611	264.577	344.095	238.331	188.646	123.467	115.476	102.932	277.303	73.3012	243.197		93	6.45477	6.75477	6.639	5.86805	6.32033	7.38755
	94	502.031	250.968	326.73	346.587	320.998	367.776	475.235	269.776	389.04		94	6.42713	7.4805	6.56058	6.93511	7.51494	5.98423	5.94681	7.06598	7.98133		94	382.502	398.799	433.106	459.798	446.097	396.523	300.671	630.533	198.273	238.771	259.046	151.009	90.3137	162.946	154.446	330.991	81.3485	254.656		94	8.29876	6.33361	8.05643	7.51494	6.45477	7.51494
	95	387.641	282.024	367.728	540.224	275.659	208.56	246.932	194.078	275.484		95	7.15638	7.09046	7.09046	6.40532	7.3527	6.70332	6.06489	7.42282	7.71826		95	304.617	263.419	298.635	422.739	182.025	201.648	310.415	230.073	263	261.653	327.818	107.407	173.286	365.339	273.785	147.414	234.962	170.768		95	7.05394	7.57178	6.65187	7.24647	6.56058	6.9556
	96	548.978	571.893	338.98	490.695	292.057	158.039	456.895	375.27	309.228		96	7.90745	7.87303	6.48133	6.42713	7.92739	7.139	7.23457	6.90581	7.24647		96	375.563	241.422	225.227	417.242	253.766	424.602	338.724	344.69	221.27	235.197	316.861	126.441	176.45	204.586	100.392	115.514	173.208	136.302		96	7.71826	6.69087	7.05394	7.06598	6.69087	7.139
	97	401.626	413.602	336.032	481.726	267.954	363.609	492.859	270.854	297.89		97	7.61596	7.65104	6.56058	6.47128	6.23776	6.75477	5.94681	7.16307	6.90581		97	393.816	277.732	318.63	383.112	166.203	341.432	100.067	280.301	306.349	224.455	185.82	365.737	137.664	214.402	97.1427	146.416	220.088	73.4867		97	6.16846	5.94108	7.09046	7.16307	6.56058	5.86805
	98	452.845	461.293	226.763	223.484	351.828	548.948	488.864	232.908	347.57		98	7.56011	7.46888	6.75477	8.65904	6.639	4.97925	7.56011	7.139	7.75187		98	329.238	394.069	335.963	184.985	232.816	363.934	387.513	318.505	371.867	258.58	308.302	197.956	92.7349	89.3071	82.1174	257.838	138.145	164.243		98	9.16639	7.4805	6.04149	7.25851	5.82407	6.45477
	99	566.528	471.503	213.842	466.655	307.932	207.917	322.835	300.622	371.722		99	7.40851	7.62863	7.65104	6.93511	7.79585	6.04149	6.42713	6.33361	7.62863		99	418.863	476.176	355.794	269.953	369.175	425.528	245.768	416.731	187.919	396.63	198.821	196.669	147.302	162.172	83.1809	95.961	109.102	308.285		99	6.639	5.94108	7.98133	7.06598	7.62863	7.10249
	100	482.038	424.97	298.005	557.469	289.637	693.815	180.494	330.004	295.681		100	6.93511	5.01369	6.90581	8.10213	7.16307	6.70332	7.13617	6.44149	7.65104		100	188.483	429.403	427.832	218.176	238.744	259.753	430.396	466.015	364.704	337.116	380.813	157.836	82.6581	252.274	78.7618	142.748	170.905	174.338		100	7.16307	7.16307	7.98133	7.4805	8.18382	7.87303
	Average	422.071	352.037	360.246	356.794	331.904	326.664	371.187	339.078	321.728		Average	6.98518	6.95496	7.12375	7.06178	6.97026	6.92683	6.95908	7.14362	7.12504		Average	352.846	351.857	361.931	298.425	328.43	335.324	292.295	338.624	337.399	201.252	261.737	230.743	128.291	183.941	162.798	114.908	172.586	181.622		Average	7.54467	7.05429	7.68451	7.73429	7.26882	7.64709
	SE	12.2232	10.9357	13.3162	12.4652	9.02777	11.4328	9.4491	10.6101	11.3575		SE	0.0986747	0.080349	0.0670847	0.0911092	0.071594	0.0783507	0.0968543	0.0770503	0.0594829		SE	10.0389	9.18154	9.28045	8.97146	9.18438	9.07914	10.7999	10.9209	9.66017	8.30663	7.58343	8.97188	5.10443	7.56832	6.72064	4.35672	7.07567	7.02898		SE	0.0937999	0.0724647	0.0846543	0.0915875	0.0768721	0.0723979
[truncated: 21 more columns]

## Sheet: Figure 5
Figure 5. Source of pyruvate in pollen plastids
	Figure 5(d) Pollen germination rate of bass2 mutants											Figure 5(h) Pollen germination rate of pkp mutants
		Pollen Germination Rate (%)											Pollen Germination Rate (%)
	Expt	1	2	3	1	2	3	1	2	3		Expt	1	2	3	1	2	3	1	2	3
	n	WT			bass2-1			bass2-2				n	WT			pkp1-1			pkp2-1
	1	41.4938	56.4189	39.4578	40.9664	46.7933	43.2692	49.6337	47.8873	51.5924		1	57.5211	51.17	53.9924	53.7701	52.912	58.2348	58.6754	52.5568	54.8284
	2	42.9612	50.9804	36.2881	38.6221	51.0692	46.8165	47.3445	43.3533	39.0625		2	60.2564	53.8462	54.7368	49.5227	49.9404	56.9311	58.4715	53.1882	60.2439
	3	44.2396	44.9761	38.2134	38.5776	56.2791	45.082	45.7243	46.4286	43.2258		3	61.6801	44.9298	57.3446	49.875	52.6754	55.2867	54.5977	51.5625	54.5594
	Average	42.8982	50.7918	37.9864	39.3887	51.3805	45.0559	47.5675	45.8897	44.6269		Average	59.8192	49.982	55.358	51.0559	51.8426	56.8175	57.2482	52.4358	56.5439
	SE	0.793285	3.30461	0.922036	0.788948	2.74271	1.02409	1.13405	1.3363	3.68427		SE	1.22035	2.64159	1.01632	1.36089	0.953549	0.852913	1.32654	0.473176	1.85163
	Figure 5(b) Pollen tube length of bass2 mutants											Figure 5(c) Pollen tube width of bass2 mutants											Figure 5(f) Pollen tube length of pkp mutants											Figure 5(g) Pollen tube width of pkp mutants
		Pollen tube Length (μm)											Pollen tube Width (μm)											Pollen tube Length (μm)											Pollen tube Width (μm)
	Expt	1	2	3	1	2	3	1	2	3		Expt	1	2	3	1	2	3	1	2	3		Expt	1	2	3	1	2	3	1	2	3		Expt	1	2	3	1	2	3	1	2	3
	n	WT			bass2-1			bass2-2				n	WT			bass2-1			bass2-2				n	WT			pkp1-1			pkp2-1				n	WT			pkp1-1			pkp2-1
	1	426.433	229.471	208.437	546.202	304.584	279.007	499.283	722.465	385.422		1	7.71826	7.4805	6.56058	7.92739	8.21535	8.75311	7.09046	7.38755	7.71826		1	325.392	484.425	380.316	466.243	435.099	388.69	288.043	450.699	580.753		1	6.70332	7.51494	5.94108	5.80913	5.64357	6.33361	7.05394	8.26763	7.98133
	2	154.86	548.253	396.921	232.983	545.219	211.391	395.217	445.329	281.889		2	5.94108	8.34025	7.38755	6.45477	9.10954	7.4805	7.42282	7.10249	7.24647		2	257.755	361.495	103.667	509.771	417.688	324.733	424.887	436.336	358.244		2	6.9556	7.05394	6.90581	5.39419	7.139	6.22407	7.3527	7.16307	6.69087
	3	222.13	343.14	204.644	232.127	392.543	304.381	535.131	490.064	351.695		3	8.15228	8.01369	7.4805	4.99668	9.47095	7.09046	6.69087	8.75311	7.139		3	419.193	267.367	335.07	421.966	506.914	295.21	570.35	472.222	425.122		3	5.89751	6.9556	7.61743	7.05394	7.05394	6.69087	6.90581	5.89751	5.80913
	4	339.815	262.397	230.787	402.973	501.292	363.017	431.159	667.687	219.509		4	7.42282	6.45477	8.3917	7.06598	6.9556	6.48133	5.40996	7.57178	5.77925		4	436.137	263.623	173.59	489.705	350.712	357.977	288.045	574.698	298.356		4	5.89751	6.49461	6.48133	6.75477	5.94108	6.69087	8.34025	6.75477	5.5361
	5	385.193	281.937	424.167	335.343	486.202	230.015	549.607	285.224	376.544		5	6.90581	6.70332	8.21535	5.76432	7.71826	6.80539	6.48133	8.55436	5.94108		5	280.922	333.806	385.94	473.604	272.753	380.097	515.473	355.118	449.312		5	6.45477	6.44149	7.38755	7.16307	5.5361	5.77925	7.38755	6.16846	5.80913
	6	355.07	410.704	517.812	638.353	533.251	319.21	507.412	594.2	297.379		6	6.75477	7.92739	7.09046	6.3473	10.0361	6.33361	7.06598	8.29876	5.89751		6	629.449	324.796	319.419	537.441	386.915	288.451	598.225	425.106	358.623		6	6.75477	7.24647	7.38755	6.3473	6.69087	6.69087	7.05394	6.70332	5.39419
	7	468.464	474.441	118.987	235.263	542.536	309.144	396.896	427.775	262.468		7	6.70332	9.13817	6.32033	6.80539	7.4805	8.15228	8.55436	9.21328	6.69087		7	238.202	232.507	428.465	544.988	387.985	463.969	333.632	626.027	650.815		7	6.70332	7.139	6.33361	5.80913	5.86805	6.48133	5.5668	6.90581	6.16846
	8	192.463	611.827	458.627	189.454	501.646	590.401	465.673	809.515	409.253		8	7.24647	9.71328	6.639	5.98423	7.87303	7.65104	5.40996	8.51369	6.48133		8	152.275	413.228	259.205	456.294	318.061	376.348	256.888	436.755	436.611		8	5.86805	6.65187	6.33361	5.89751	6.32033	5.80913	6.04149	5.64357	7.38755
	9	222.962	602.204	539.294	345.343	436.378	297.531	212.044	787.465	398.487		9	6.16846	7.4805	7.42282	5.98423	7.62863	7.06598	7.98133	8.05643	5.86805		9	263.731	353.968	670.6	469.515	515.163	399.6	355.322	394.851	414.781		9	6.45477	7.05394	8.72365	6.12656	5.94108	6.32033	7.05394	5.45768	6.639
	10	271.655	497.099	329.861	337.031	597.106	411.63	352.771	346.724	378.17		10	6.22407	6.9556	8.05643	6.69087	7.38755	6.86846	7.24647	6.75477	6.69087		10	322.995	484.558	259.746	461.778	240.828	338.642	194.644	562.599	404.373		10	7.05394	6.9556	6.90581	7.25851	7.3527	5.64357	6.22407	5.5668	7.82905
	11	343.74	217.996	209.818	330.39	624.03	218.775	186.698	449.163	452.617		11	6.639	5.24855	6.16846	7.4805	10.3734	7.92739	7.89461	5.64357	5.94108		11	353.482	338.944	421.868	389.307	330.28	387.557	467.944	337.811	128.922		11	6.639	7.38755	6.45477	5.82407	7.92739	5.89751	7.06598	7.16307	5.89751
	12	205.717	486.841	140.755	308.229	554.938	318.264	314.757	388.361	410.037		12	6.22407	7.97054	7.06598	7.25851	9.62448	6.75477	7.24647	5.76432	6.9556		12	264.485	444.541	461.04	377.669	540.393	497.644	676.166	470.345	425.402		12	7.38755	6.33361	7.38755	6.639	7.57178	6.22407	7.87303	6.69087	6.33361
	13	231.225	482.1	217.851	131.735	429.178	363.07	419.001	398.057	263.683		13	7.09046	5.64357	7.51494	7.62863	8.3917	6.04149	6.32033	7.38755	6.84315		13	195.219	401.171	302.531	573.465	286.829	504.231	582.948	454.384	458.95		13	8.40166	6.639	6.69087	7.4805	7.09046	6.69087	8.05643	7.34108	5.40996
	14	505.418	322.496	193.964	328.921	475.115	326.845	310.993	183.797	354.949		14	6.90581	5.89751	6.56058	6.49461	5.94108	7.65104	6.75477	7.34108	6.45477		14	308.947	543.328	430.785	414.679	327.048	466.071	386.416	338.253	388.422		14	6.90581	6.23776	5.01369	5.40996	7.92739	7.82905	6.27925	7.65104	6.16846
	15	452.894	591.05	344.213	594.169	170.899	190.89	229.396	450.98	325.757		15	7.16307	8.05643	8.40166	5.94108	8.46307	7.46888	6.44149	4.58299	7.42282		15	367.756	452.575	434.532	440.739	470.423	487.724	170.983	498.844	268.061		15	6.32033	5.82407	7.87303	6.69087	6.80539	7.98133	6.16846	6.639	6.84315
	16	330.431	475.061	193.756	355.571	502.581	143.957	308.132	383.823	366.23		16	6.48133	7.65104	7.04191	7.24647	7.3527	7.61743	7.06598	6.65187	5.86805		16	135.313	201.689	525.186	526.908	338.732	286.007	348.829	421.955	481.087		16	6.49461	6.90581	5.64357	6.75477	6.16846	6.49461	6.9556	8.82158	6.33361
	17	344.355	590.993	365.171	443.719	556.001	216.217	425.257	647.496	276.245		17	5.89751	8.18382	8.05643	6.90581	7.4805	9.18506	6.32033	7.65104	6.9556		17	431.379	306.424	300.068	360.624	361.635	245.143	526.744	245.598	310.637		17	6.69087	8.2361	7.62863	5.39419	6.22407	6.32033	5.45768	6.32033	6.49461
	18	436.455	316.554	348.963	429.009	345.856	652.422	313.016	388.3	229.294		18	6.22407	6.16846	7.38755	7.75187	7.65104	6.90581	6.16846	5.5668	7.09046		18	318.525	355.525	563.618	302.165	672.185	324.317	587.043	304.052	236.9		18	6.45477	6.56058	7.42282	5.5668	6.70332	8.26763	6.16846	6.45477	6.04149
	19	195.945	577.522	298.41	242.259	548.227	334.813	448.833	405.129	590.987		19	6.22407	8.26763	7.38755	6.16846	6.90581	5.94108	7.25851	6.22407	5.76432		19	556.717	349.048	343.534	261.906	401.339	484.803	442.12	418.111	130.44		19	6.48133	5.82407	7.139	7.4805	6.75477	7.06598	7.79585	7.38755	6.75477
	20	381.326	545.411	241.86	363.105	625.849	322.154	237.693	568.05	294.159		20	5.76432	9.21328	7.98133	5.94108	8.90913	9.16639	6.69087	7.3527	7.10249		20	265.959	345.057	370.944	557.135	271.894	358.65	518.126	382.368	456.091		20	5.94108	6.32033	6.23776	6.12656	5.80913	6.56058	6.04149	6.16846	7.09046
	21	414.072	480.488	389.719	499.449	411.939	241.363	198.891	218.302	362.315		21	5.89751	5.94108	7.139	6.56058	8.55436	7.38755	7.10249	5.5361	6.49461		21	414.728	328.214	436.832	419.25	336.232	663.426	308.524	278.905	367.893		21	8.15228	6.16846	5.86805	6.04149	5.77925	8.51369	7.3527	5.77925	5.5668
	22	427.287	495.322	518.337	444.173	569.423	411.216	444.625	529.752	180.986		22	5.77925	7.05394	7.06598	7.05394	7.57178	6.639	6.639	8.2361	6.84315		22	533.31	219.185	304.185	280.18	524.967	530.978	443.738	495.047	581.291		22	7.06598	5.94108	6.69087	5.89751	6.45477	5.77925	5.94108	6.48133	6.23776
	23	387.66	613.5	440.566	294.515	435.021	549.102	480.23	557.778	457.132		23	7.79585	8.29876	7.42282	6.56058	7.92739	7.71826	7.16307	7.87303	5.94108		23	465.721	248.076	227.694	563.339	213.342	422.167	494.861	383.023	320.547		23	6.16846	7.16307	7.88382	7.75187	6.56058	4.99668	7.16307	6.75477	7.05394
	24	328.4	455.916	436.83	380.762	465.467	387.613	177.595	334.158	286.836		24	6.70332	8.82158	7.42282	7.42282	7.34108	8.18382	6.75477	6.16846	6.04149		24	360.494	291.902	263.782	429.087	319.905	252.372	602.731	307.903	336.473		24	7.79585	7.57178	6.12656	6.16846	6.56058	5.82407	6.70332	6.9556	5.80913
	25	408.152	351.356	249.261	320.036	382.464	210.422	218.499	442.595	377.555		25	7.16307	8.55436	7.05394	5.94108	8.15228	7.05394	7.65104	7.25851	9.12863		25	519.675	414.31	386.434	539.441	270.304	439.347	534.674	506.152	286.944		25	6.45477	6.69087	6.27925	6.69087	6.65187	5.40996	6.80539	6.90581	7.4805
	26	381.193	416.052	261.264	716.056	372.519	301.84	533.347	330.667	271.722		26	6.16846	7.57178	6.75477	7.16307	7.92739	7.09046	6.70332	7.65104	7.4805		26	488.363	601.882	218.998	153.085	348.368	459.266	288.943	396.815	358.516		26	7.62863	6.9556	6.45477	7.57178	6.32033	6.32033	7.92739	7.4805	7.09046
	27	325.465	265.062	289.795	247.127	353.902	256.536	443.763	538.81	258.996		27	6.32033	7.42282	7.4805	5.94108	7.139	6.49461	8.54398	7.34108	6.3473		27	157.654	307.557	208.473	438.939	504.259	400.054	521.328	438.154	419.994		27	7.09046	5.89751	5.82407	8.88008	5.94108	5.89751	6.16846	7.05394	8.34025
	28	385.712	536.956	353.568	215.531	465.923	265.544	267.145	750.316	355.915		28	7.79585	7.05394	6.23776	6.69087	7.75187	6.22407	6.639	8.40166	5.5668		28	380.956	233.8	264.478	309.09	486.198	465.307	222.578	394.856	385.936		28	5.98423	6.56058	5.5668	7.71826	8.05643	7.05394	5.94108	6.32033	5.64357
	29	173.574	251.787	416.052	118.56	611.714	430.364	447.031	385.227	412.281		29	5.80913	5.64357	6.75477	6.65187	7.4805	6.23776	7.139	7.24647	6.48133		29	524.28	322.629	321.457	284.12	533.176	634.463	365.032	354.257	490.314		29	7.10249	6.75477	6.90581	5.82407	7.24647	7.98133	7.3527	5.86805	5.80913
	30	415.107	306.083	546.74	343.016	394.472	427.528	210.867	770.092	307.868		30	6.9556	6.84315	5.45768	5.80913	8.63444	6.33361	5.86805	6.56058	5.58257		30	322.559	434.895	270.155	438.779	336.789	530.736	475.757	399.328	304.356		30	7.10249	5.89751	6.32033	5.5361	7.89461	7.79585	7.10249	4.73112	7.51494
	31	153.46	581.59	422.331	456.228	673.628	409.703	404.019	555.327	306.898		31	7.42282	7.3527	7.10249	7.16307	8.01369	5.89751	5.94108	7.92739	7.98133		31	462.315	419.537	310.2	331.589	614.754	522.768	429.576	396.156	738.39		31	7.38755	6.45477	7.62863	5.89751	5.5668	7.04191	7.16307	5.89751	7.42282
	32	382.651	558.396	260.794	587.183	513.053	181.656	503.692	530.749	429.975		32	6.49461	7.24647	7.06598	7.98133	6.23776	7.98133	7.05394	7.4805	6.639		32	456.586	502.345	309.003	487.668	245.937	379.159	211.399	567.084	351.51		32	7.34108	6.80539	6.12656	7.38755	6.90581	7.05394	6.75477	5.77925	6.32033
	33	366.965	476.512	172.295	176.877	326.777	443.288	364.043	551.863	209.589		33	5.98423	10.3734	6.9556	7.42282	8.66432	6.32033	6.32033	7.42282	6.04149		33	393.988	218.183	438.802	374.913	408.097	568.384	366.64	505.33	508.134		33	7.4805	5.28133	7.4805	6.86846	7.38755	5.19917	6.639	6.56058	6.33361
	34	137.926	503.21	396.055	362.695	581.568	265.599	457.6	272.276	316.2		34	7.05394	7.98133	6.56058	7.38755	5.94108	6.90581	6.56058	7.05394	6.32033		34	354.949	380.092	363.84	430.797	259.323	278.85	436.634	436.283	354.305		34	6.84315	6.3473	6.45477	8.29876	6.84315	7.65104	7.65104	7.3527	6.49461
	35	358.577	539.195	123.082	190.806	514.042	156.179	502.104	440.534	275.527		35	7.06598	6.9556	7.65104	5.39419	7.24647	7.09046	6.69087	7.51494	5.94108		35	453.543	358.935	333.205	616.556	529.078	438.741	497.536	391.803	269.736		35	7.98133	6.16846	6.84315	7.25851	6.90581	6.90581	8.51369	6.56058	6.56058
	36	371.353	352.039	220.224	655.451	423.078	424.393	422.862	485.005	607.267		36	6.75477	9.21328	6.9556	5.5361	6.69087	7.42282	8.17344	8.29876	7.05394		36	321.521	408.867	203.943	421.196	385.332	375.951	450.505	258.115	292.729		36	7.4805	5.64357	7.98133	6.639	7.65104	5.01369	7.57178	6.48133	7.24647
	37	135.494	347.417	317.324	177.523	361.427	263.603	317.51	613.029	464.696		37	6.9556	9.32448	8.17344	6.16846	8.63444	7.61743	7.98133	7.61743	6.44149		37	261.634	398.587	357.635	376.817	489.693	440.363	142.697	461.861	343.447		37	5.58257	6.16846	7.4805	7.42282	6.90581	7.57178	6.75477	6.49461	7.88382
	38	373.674	487.025	641.685	490.18	695.9	428.727	179.447	463.135	450.557		38	7.16307	10.4477	8.46307	5.86805	8.63444	5.94108	6.04149	8.40166	6.70332		38	448.635	587.434	446.666	411.569	376.124	443.036	135.531	357.787	309.929		38	6.86846	6.84315	8.87054	5.80913	7.65104	7.139	6.45477	5.39419	7.92739
	39	567.836	348.098	241.727	259.206	410.262	434.94	324.818	668.758	344.849		39	7.65104	7.51494	7.92739	7.06598	10.7643	6.49461	7.42282	6.44149	6.23776		39	510.99	354.939	556.117	441.873	339.583	275.288	225.724	442.355	605.238		39	7.34108	6.45477	7.4805	6.22407	7.06598	7.97054	7.38755	7.139	6.90581
	40	224.241	296.278	188.927	609.028	578.275	317.402	402.612	506.628	317.438		40	6.3473	6.90581	6.27925	7.25851	7.34108	7.42282	6.9556	6.45477	7.4805		40	538.745	254.756	448.288	436.857	508.466	444.627	265.702	150.544	217.108		40	8.40166	7.06598	5.94108	7.24647	6.70332	7.75187	6.639	7.87303	5.5361
	41	154.971	363.986	302.117	602.156	366.919	298.32	288.117	425.911	529.545		41	6.69087	8.40166	7.3527	6.69087	7.89461	6.75477	7.42282	5.94108	6.9556		41	480.319	512.186	298.224	365.953	400.195	403.026	274.84	326.052	314.359		41	8.15228	5.94108	7.16307	6.16846	6.32033	5.58257	6.639	7.06598	7.09046
	42	456.92	542.718	256.959	344.202	580.878	374.218	514.955	291.276	488.476		42	7.4805	8.30913	7.92739	7.3527	7.65104	7.51494	6.69087	7.79585	5.89751		42	304.253	290.666	369.594	244.892	515.672	422.112	183.415	522.103	292.854		42	5.80913	6.639	7.98133	6.49461	6.22407	7.4805	8.15228	6.23776	5.77925
	43	412.505	550.889	219.491	340.715	637.057	121.037	213.839	499.353	188.102		43	7.71826	8.05643	6.9556	6.04149	7.42282	5.86805	5.89751	8.63444	6.56058		43	363.9	191.92	366.686	506.61	423.344	382.408	314.982	421.657	324.154		43	5.86805	7.06598	5.64357	6.75477	6.22407	9.86307	6.9556	7.16307	7.98133
	44	255.588	474.477	140.805	487.557	669.187	415.308	303.478	319.492	337.926		44	6.32033	7.38755	6.32033	7.65104	9.79295	6.75477	6.9556	7.62863	6.22407		44	362.959	212.683	343.347	294.405	250.877	375.169	461.451	447.938	268.822		44	6.16846	7.4805	5.89751	6.04149	6.56058	7.97054	8.34025	7.38755	7.4805
	45	569.678	286.389	361.066	266.074	719.657	173.977	281.148	407.696	421.145		45	6.75477	8.21535	6.70332	7.3527	9.46224	6.22407	6.84315	5.10207	6.65187		45	205.436	527.226	339.832	404.281	640.934	480.059	412.039	420.327	275.276		45	5.94108	5.80913	6.33361	7.09046	6.639	8.55436	7.38755	5.45768	5.89751
	46	310.916	553.767	354.562	343.6	516.71	320.481	340.737	436.071	413.519		46	7.3527	8.66432	6.70332	6.3473	8.18382	7.09046	6.69087	7.42282	7.05394		46	175.49	290.649	497.209	364.141	368.586	440.671	444.154	340.628	328.055		46	7.09046	6.639	7.38755	5.77925	5.98423	8.55436	6.45477	6.49461	6.639
	47	238.194	556.97	349.957	223.888	457.569	449.698	270.002	630.95	304.312		47	6.45477	7.24647	8.17344	6.16846	8.05643	7.65104	5.5361	7.42282	7.38755		47	262.766	265.339	523.556	388.705	204.196	251.294	355.667	392.009	382.622		47	6.48133	6.33361	5.94108	6.22407	5.80913	6.75477	7.4805	5.76432	7.61743
	48	404.612	562.097	364.837	285.529	359.068	306.108	183.678	708.581	185.295		48	7.16307	6.70332	7.24647	7.42282	8.72365	7.98133	5.13237	6.56058	6.22407		48	441.698	247.898	231.217	373.782	332.772	443.331	479.75	201.545	293.21		48	6.49461	5.80913	5.80913	6.04149	7.38755	7.4805	6.69087	6.32033	5.94108
	49	303.377	513.065	361.526	406.292	374.621	343.059	327.722	460.946	399.273		49	6.70332	7.06598	6.3473	6.32033	8.66432	7.4805	7.42282	8.40166	7.10249		49	316.059	432.578	469.746	263.308	349.893	311.379	341.622	377.195	351.026		49	6.32033	8.88008	7.65104	5.94108	7.139	8.79253	6.90581	6.69087	5.31369
	50	425.378	267.124	313.09	333.295	413.841	451.638	253.876	472.817	264.109		50	7.25851	8.3917	5.89751	6.3473	9.36141	5.94108	7.09046	7.139	5.80913		50	308.187	511.886	461.247	349.618	345.58	479.514	449.454	422.795	389.46		50	6.56058	7.98133	6.639	5.80913	7.10249	7.16307	7.34108	7.139	6.49461
	51	667.876	367.844	178.912	354.475	520.35	320.289	335.529	318.421	345.315		51	6.32033	7.139	7.3527	6.33361	8.40166	5.94108	8.21535	8.66432	5.64357		51	192.072	363.379	423.942	310.811	435.088	451.491	381.815	341.77	399.449		51	6.69087	7.57178	6.45477	7.75187	6.44149	7.139	6.69087	5.98423	8.05643
	52	241.544	587.9	539.303	398.393	470.795	298.769	379.743	196.526	282.641		52	4.839	8.15228	7.71826	7.87303	7.05394	7.09046	7.98133	6.32033	8.21535		52	158.926	370.58	404.84	379.874	445.591	276.227	458.266	433.444	207.092		52	6.90581	8.40166	7.65104	6.84315	6.04149	7.79585	7.16307	7.09046	7.34108
	53	178.789	420.98	316.464	326.764	310.712	279.852	427.359	472.907	441.448		53	6.04149	7.139	7.10249	6.04149	7.38755	6.9556	5.77925	7.98133	7.88382		53	267.37	488.332	193.056	517.986	425.749	423.198	413.525	544.693	340.661		53	6.45477	8.40166	5.89751	7.05394	5.80913	7.98133	6.49461	6.32033	6.639
	54	389.95	564.656	161.233	227.801	335.939	193.319	526.406	521.133	165.845		54	7.3527	7.16307	7.4805	6.44149	6.04149	6.80539	7.05394	8.29876	6.32033		54	597.524	458.264	610.156	358.143	226.049	451.924	430.612	424.128	367.834		54	8.3917	6.49461	5.98423	8.15228	6.32033	7.4805	7.05394	7.25851	7.38755
	55	218.825	528.638	270.27	450.02	218.339	263.517	361.923	218.935	129.834		55	6.33361	9.06224	6.3473	5.94108	6.69087	6.45477	6.45477	7.4805	6.75477		55	234.786	400.961	636.531	426.267	509.588	318.568	353.216	423.276	291.448		55	5.89751	5.80913	9.13817	6.90581	6.45477	8.51369	7.42282	6.75477	6.16846
	56	378.913	529.042	362.042	365.175	319.55	306.612	328.399	603.08	175.721		56	6.75477	6.16846	8.55436	5.80913	7.05394	6.44149	6.70332	10.3983	6.75477		56	491.791	350.177	448.744	373.734	258.1	412.507	235.317	391.204	465.272		56	6.65187	7.79585	7.05394	6.84315	6.56058	6.16846	6.45477	7.4805	5.86805
	57	469.3	580.239	405.097	381.288	396.633	337.519	368.458	304.144	444.207		57	8.55436	9.46224	6.56058	6.16846	7.06598	6.90581	5.94108	7.05394	5.94108		57	406.521	526.032	272.939	205.059	479.064	326.134	331.346	436.107	490.122		57	4.48838	7.16307	8.21535	6.9556	7.05394	7.75187	6.90581	6.27925	5.80913
	58	427.346	577.894	152.987	330.481	440.782	277.459	396.517	311.242	530.323		58	6.75477	7.05394	8.55436	7.24647	8.51369	7.3527	7.4805	9.10954	5.86805		58	287.888	369.466	237.021	428.49	229.895	307.247	500.095	348.645	588.259		58	6.32033	7.16307	5.13237	6.16846	6.69087	7.06598	6.45477	6.69087	7.92739
	59	281.728	582.117	297.253	312.017	532.535	501.86	204.333	472.67	334.927		59	7.24647	6.16846	7.92739	6.44149	7.4805	6.65187	5.89751	8.54398	8.18382		59	575.155	271.127	530.624	244.995	369.454	282.922	453.09	455.208	288.418		59	6.22407	7.57178	6.90581	7.65104	5.80913	7.92739	5.64357	7.04191	5.94108
	60	350.951	711.959	429.984	318.155	560.204	310.001	288.925	552.571	352.231		60	7.139	8.55436	5.98423	5.5668	9.13817	7.10249	5.89751	7.71826	7.06598		60	519.829	459.696	382.699	204.258	372.795	181.377	261.02	246.262	472.656		60	6.45477	7.88382	7.05394	4.99668	5.98423	7.3527	7.06598	6.16846	6.04149
	61	532.883	475.287	236.026	291.901	542.6	327.616	447.422	529.085	488.138		61	6.32033	7.38755	6.44149	6.75477	6.56058	5.86805	7.51494	6.84315	7.79585		61	568.155	426.855	308.023	216.359	461.863	277.801	392.748	474.968	465.099		61	5.39419	7.05394	5.77925	7.05394	6.69087	6.69087	5.89751	7.61743	6.75477
	62	408.515	417.277	176.277	310.741	481.466	385.46	528.308	624.114	138.766		62	6.65187	9.36141	7.16307	7.05394	7.4805	6.04149	6.75477	7.65104	6.33361		62	158.52	294.086	259.531	482.904	241.539	495.84	149.215	360.833	539.712		62	6.69087	6.90581	6.16846	7.92739	7.89461	6.90581	7.16307	6.90581	6.04149
	63	180.998	428.832	379.803	267.638	390.466	213.331	438.624	766.151	216.447		63	6.16846	7.3527	5.98423	6.33361	9.57967	8.26763	8.15228	8.05643	6.90581		63	344.225	176.302	310.732	526.544	289.271	347.723	182.64	228.14	162.642		63	7.16307	7.51494	6.16846	6.16846	5.82407	7.79585	6.16846	6.23776	5.86805
	64	427.044	584.906	388.418	243.031	755.161	142.217	534.673	717.045	149.868		64	6.33361	7.24647	6.639	6.75477	9.57967	7.10249	6.16846	8.87054	6.90581		64	454.3	411.9	550.836	442.198	645.56	518.966	317.469	345.954	462.417		64	7.16307	6.75477	5.94108	6.84315	6.69087	7.10249	6.32033	8.55436	6.44149
	65	416.322	600.371	358.098	488.834	648.527	243.661	516.923	747.811	446.999		65	6.90581	7.4805	7.3527	5.98423	8.05643	8.35062	6.3473	9.47095	5.89751		65	505.645	266.17	234.286	179.752	354.749	129.889	459.558	220.541	328.597		65	6.16846	6.33361	5.39419	5.98423	6.9556	7.09046	5.45768	7.57178	7.139
	66	350.353	550.33	681.131	508.256	173.613	149.423	350.746	458.495	503.964		66	6.45477	6.56058	5.94108	7.24647	6.56058	6.44149	7.09046	8.3917	8.93817		66	572.524	302.035	693.742	325.179	510.07	488.001	391.89	348.207	266.444		66	5.28133	7.62863	6.639	7.3527	6.16846	7.24647	5.40996	7.06598	6.69087
	67	285.89	449.259	624.42	274.204	575.018	463.412	467.836	326.637	341.195		67	6.48133	7.04191	7.46888	6.75477	8.3917	5.80913	5.82407	8.05643	6.9556		67	575.526	228.42	226.607	321.797	287.273	360.836	471.016	407.024	388.772		67	6.56058	7.05394	6.48133	6.22407	5.80913	5.89751	6.04149	8.26763	6.32033
	68	267.998	358.748	264.812	407.252	443.285	188.373	296.143	338.654	448.768		68	7.42282	8.55436	6.90581	6.32033	6.75477	5.98423	5.94108	8.55436	6.84315		68	470.723	486.043	384.807	317.922	170.841	194.557	299.64	288.016	415.196		68	7.38755	7.09046	6.9556	6.16846	6.22407	7.09046	7.57178	6.9556	6.75477
	69	374.644	590.135	300.718	582.377	351.972	186.955	315.017	510.366	276.598		69	6.80539	7.46888	6.04149	6.75477	6.69087	5.31369	7.05394	7.82905	7.65104		69	194.296	567.968	384.505	435.324	221.933	425.725	351.746	562.566	365.331		69	6.45477	6.90581	6.69087	7.09046	7.3527	5.04813	6.69087	7.3527	6.639
	70	331.202	465.093	149.947	290.367	444.064	347.193	290.361	203.923	276.633		70	5.94108	7.89461	7.75187	7.87303	8.54398	5.64357	7.42282	7.38755	8.54398		70	299.579	502.708	356.027	355.681	511.726	360.524	433.89	466.92	146.823		70	6.04149	7.61743	7.16307	6.48133	7.10249	5.89751	8.26763	6.65187	5.5668
	71	257.327	483.031	417.449	215.15	374.835	331.136	208.108	337.754	322.432		71	7.65104	8.79253	6.90581	7.88382	9.13817	6.69087	6.04149	10.4066	7.42282		71	481.905	597.7	770.519	319.112	382.253	275.654	337.962	482.258	457.231		71	5.98423	6.69087	6.84315	6.56058	6.33361	6.32033	6.90581	7.06598	5.80913
	72	133.22	474.395	351.907	638.559	426.084	275.934	322.507	334.832	553.778		72	6.33361	8.80207	7.75187	5.5361	8.2361	6.23776	5.5361	6.33361	8.40166		72	285.085	361.324	303.945	396.043	307.673	428.724	383.542	353.725	223.788		72	7.24647	6.69087	7.25851	5.89751	7.79585	7.09046	6.04149	6.69087	6.9556
	73	423.261	422.053	306.941	440.302	478.617	221.519	224.836	412.585	456.035		73	6.16846	6.75477	8.35062	7.34108	7.16307	8.15228	6.16846	7.71826	8.55436		73	468.609	342.573	221.11	180.315	320.738	136.086	371.768	452.649	412.329		73	6.65187	6.639	5.64357	6.639	5.89751	6.75477	5.64357	7.05394	5.64357
	74	483.655	509.723	344.166	257.709	649.383	296.802	215.834	484.085	330.773		74	7.24647	7.46888	6.75477	6.84315	7.71826	6.84315	6.90581	9.06224	7.34108		74	567.517	186.797	321.068	293.485	286.967	377.231	368.873	337.268	581.733		74	6.75477	5.5668	6.49461	5.86805	6.33361	6.75477	7.65104	6.32033	7.3527
	75	504.459	436.153	424.128	330.23	302.12	668.427	153.412	394.75	458.992		75	7.24647	7.06598	6.90581	6.69087	9.86307	6.48133	7.65104	7.3527	8.15228		75	224.96	230.082	261.564	378.209	310.997	475.021	263.192	315.52	393.499		75	4.99668	5.82407	5.94108	6.69087	5.28133	7.89461	8.46307	7.3527	5.86805
	76	428.787	280.658	443.832	274.482	569.444	250.282	245.409	420.3	266.814		76	6.90581	10.2062	7.38755	5.94108	7.05394	5.82407	6.56058	7.10249	7.92739		76	236.422	305.737	203.131	578.437	489.686	294.146	449.561	361.934	184.816		76	7.10249	7.38755	7.06598	7.38755	7.3527	8.15228	7.09046	6.69087	6.69087
	77	482.663	629.35	385.661	367.394	394.156	318.385	517.774	317.041	261.29		77	6.69087	7.62863	6.80539	7.42282	7.62863	7.16307	8.82158	7.38755	8.2361		77	379.702	399.985	363.212	557.601	512.398	364.845	220.303	429.572	208.212		77	7.09046	7.06598	6.22407	6.3473	6.45477	6.69087	5.77925	6.32033	6.16846
	78	659.297	439.215	240.291	355.588	505.146	303.171	630.95	553.42	442.517		78	5.89751	7.82905	6.9556	6.16846	5.82407	7.46888	6.90581	6.84315	7.75187		78	348.661	422.284	390.783	205.744	206.349	318.328	271.125	367.047	320.489		78	6.49461	7.57178	6.45477	6.27925	6.69087	6.90581	7.16307	7.05394	6.75477
	79	346.288	500.855	430.912	600.775	647.821	538.508	169.87	478.515	550.305		79	6.639	6.75477	5.80913	6.639	9.79295	7.61743	6.32033	6.75477	8.80207		79	387.602	334.38	384.656	462.805	359.49	478.935	387.15	410.174	188.122		79	6.33361	7.09046	7.3527	6.639	6.75477	5.28133	5.80913	6.80539	7.24647
	80	515.685	375.449	302.756	160.593	659.556	289.485	268.268	445.178	328.248		80	7.139	9.48008	7.38755	6.22407	9.32448	6.48133	6.69087	5.80913	7.92739		80	228.239	235.146	224.378	558.825	449.072	356.216	360.805	472.678	424.723		80	7.139	7.10249	6.3473	7.34108	7.24647	6.27925	7.65104	8.29876	6.49461
	81	416.575	401.589	320.306	440.798	768.088	581.19	237.364	579.54	210.986		81	7.06598	8.2361	6.16846	6.75477	9.10954	7.05394	6.86846	7.24647	7.09046		81	390.79	365.403	338.494	433.703	154.961	402.072	385.957	169.239	312.799		81	7.42282	7.05394	6.49461	5.64357	7.24647	7.05394	7.05394	6.45477	6.639
	82	364.465	550.843	420.054	605.988	606.88	291.846	325.603	195.045	365.578		82	4.97925	10.668	6.9556	6.69087	7.98133	5.77925	5.94108	8.18382	6.65187		82	455.335	335.504	407.977	210.294	339.654	351.315	316.497	271.182	603.192		82	7.16307	7.24647	7.06598	5.40996	6.32033	6.16846	7.79585	7.05394	5.80913
	83	343.524	489.147	296.757	389.31	457.533	298.462	391.354	403.713	272.009		83	7.05394	7.38755	5.89751	5.94108	7.87303	5.86805	7.71826	7.98133	6.80539		83	530.141	441.991	647.715	408	576.693	455.649	163.821	370.572	325.214		83	6.9556	7.79585	6.32033	6.90581	6.80539	7.87303	6.56058	7.98133	6.27925
	84	254.397	522.016	255.559	245.43	306.501	292.891	271.25	328.312	433.191		84	6.45477	7.98133	7.09046	4.99668	8.05643	5.64357	7.39046	7.71826	7.05394		84	281.844	547.644	232.973	314.78	307.414	147.546	444.97	379.05	221.611		84	5.80913	7.98133	7.139	6.75477	6.22407	6.75477	7.38755	5.89751	6.45477
	85	390.051	334.793	422.49	257.316	497.749	194.126	205.183	415.662	549.348		85	5.86805	8.51369	8.05643	7.05394	8.26763	6.70332	5.19917	7.24647	9.32448		85	337.361	408.205	319.164	284.28	523.96	209.72	321.188	224.591	499.01		85	5.64357	7.06598	6.69087	6.69087	7.65104	7.79585	5.80913	7.04191	7.38755
	86	410.194	466.234	332.061	513.055	223.324	285.642	303.822	473.14	425.681		86	5.86805	8.51369	5.94108	6.49461	6.16846	6.33361	6.639	8.82158	6.16846		86	220.318	388.029	256.847	395.06	358.783	397.541	450.617	535.815	240.524		86	5.94108	6.16846	5.86805	5.80913	6.22407	7.24647	5.89751	7.57178	6.16846
	87	194.244	457.817	209.342	488.046	452.145	475.885	311.086	324.226	206.197		87	6.639	7.87303	6.75477	7.98133	5.31369	7.4805	8.55436	9.16639	7.65104		87	499.078	552.078	419.301	441.249	290.941	506.81	387.593	315.512	164.712		87	7.24647	5.01369	5.94108	6.32033	7.42282	5.19917	7.10249	7.71826	5.94108
	88	330.824	385.339	252.536	542.489	279.39	251.51	385.729	438.113	242.539		88	6.45477	8.05643	6.75477	5.94108	6.75477	6.27925	7.06598	9.13817	7.87303		88	374.449	527.783	410.095	174.307	226.61	412.458	694.935	376.358	695.567		88	7.09046	6.90581	6.75477	7.34108	7.51494	6.80539	5.94108	7.4805	7.10249
	89	403.684	196.668	608.696	619.605	441.801	448.988	294.614	290.598	239.839		89	6.69087	8.40166	6.12656	5.98423	7.16307	6.80539	6.3473	7.38755	7.88382		89	536.346	326.406	319.6	313.065	239.128	404.371	598.867	372.307	349.491		89	6.16846	6.12656	7.16307	5.80913	6.69087	4.639	7.38755	7.98133	6.49461
	90	402.108	241.019	442.443	232.944	402.483	462.865	414.782	199.274	239.188		90	6.75477	7.38755	7.65104	7.65104	6.69087	7.4805	7.34108	8.90913	7.24647		90	540.329	229.573	407.854	383.826	580.459	305.456	254.211	179.707	274.439		90	7.38755	8.66432	6.84315	5.98423	6.9556	5.39419	6.56058	6.22407	6.75477
	91	353.622	399.961	430.723	422.633	366.824	525.324	392.656	372.932	301.617		91	6.32033	8.66432	5.94108	6.75477	9.68672	6.3473	6.9556	8.66432	7.3527		91	481.396	408.052	428.504	352.108	351.22	270.405	261.622	353.696	333.506		91	6.22407	6.75477	6.16846	5.82407	7.38755	7.92739	7.16307	6.45477	7.16307
	92	319.637	437.985	432.379	417.213	406.163	249.584	214.371	535.668	373.335		92	7.16307	6.80539	5.89751	6.04149	6.22407	7.24647	7.4805	8.54398	8.55436		92	424.192	572.161	235.677	370.983	381.201	257.495	399.081	489.442	182.115		92	6.56058	6.70332	5.45768	6.32033	7.75187	5.64357	5.64357	7.16307	6.04149
	93	200.036	531.244	625.886	209.668	359.284	353.219	269.664	426.998	247.299		93	6.75477	9.86307	5.94108	5.39419	6.48133	5.89751	7.46888	8.29876	7.88382		93	429.454	368.011	406.995	367.729	144.2	430.651	237.931	435.093	255.699		93	6.32033	7.09046	5.80913	7.16307	6.16846	5.01369	6.16846	4.99668	7.82905
	94	334.597	463.688	421.953	422.892	267.383	324.894	549.368	401.688	289.438		94	5.5668	6.16846	7.38755	5.94108	6.86846	5.89751	6.9556	8.05643	7.16307		94	257.817	277.524	327.448	295.867	183.809	431.683	456.492	338.98	333.543		94	6.56058	6.16846	6.75477	6.90581	7.06598	6.48133	5.89751	6.639	6.22407
	95	335.337	532.083	244.359	271.508	440.077	457.679	217.124	497.878	189.853		95	7.79585	8.18382	6.69087	5.39419	6.9556	6.22407	6.84315	8.34025	8.21535		95	143.932	296.409	306.839	262.17	239.443	603.882	277.512	309.741	241.547		95	6.32033	5.94108	5.82407	6.33361	8.15228	7.09046	6.3473	6.04149	6.56058
	96	461.575	216.408	405.7	365.629	379.159	427.156	438.307	346.407	523.909		96	5.80913	6.69087	6.69087	6.32033	7.09046	7.139	8.29876	7.38755	8.66432		96	376.371	378.713	504.737	417.746	445.832	332.982	473.376	267.979	441.251		96	6.90581	7.06598	6.56058	6.56058	6.69087	7.25851	8.26763	6.70332	7.38755
	97	374.874	472.256	157.394	201.319	452.808	368.578	283.566	507.565	298.752		97	7.4805	9.36141	7.57178	6.12656	8.40166	6.9556	6.22407	9.46224	7.71826		97	530.75	317.6	451.841	350.124	417.927	298.855	234.883	398.351	342.752		97	6.48133	7.51494	5.89751	7.65104	7.04191	5.31369	7.4805	7.139	5.89751
	98	344.671	410.308	289.267	419.939	418.408	395.912	374.462	478.01	212.28		98	7.10249	8.29876	7.98133	7.4805	9.13817	6.22407	6.49461	7.65104	9.36141		98	332.245	413.674	484.399	374.364	536.73	304.839	346.268	330.251	483.306		98	7.10249	6.49461	5.80913	6.75477	5.82407	6.90581	7.09046	6.16846	6.9556
	99	364.538	398.796	315.446	198.853	367.652	329.893	370.646	455.851	192.372		99	6.33361	9.27842	8.15228	5.64357	6.48133	6.90581	6.84315	6.27925	7.79585		99	462.063	276.472	371.817	370.455	518.481	413.334	591.238	295.799	661.291		99	6.75477	6.639	5.98423	7.98133	7.4805	6.90581	5.80913	7.98133	7.34108
	100	491.53	562.398	608.894	541.688	418.043	310.627	361.976	416.705	253.849		100	6.70332	7.4805	7.139	6.9556	6.16846	6.04149	7.65104	6.32033	8.71369		100	281.362	368.073	470.539	351.934	384.436	324.568	274.12	259.086	369.754		100	6.84315	6.90581	5.80913	6.33361	5.64357	7.139	5.5361	6.639	6.04149
	Average	352.237	455.942	337.088	367.762	465.407	330.208	351.908	458.974	339.794		Average	6.70629	7.8248	7.07759	6.595	7.86475	6.8685	6.861	7.61562	7.07556		Average	374.852	369.63	370.838	386.326	379.686	384.084	379.239	388.036	369.03		Average	6.68082	6.83236	6.65014	6.59222	6.69195	6.8574	6.82615	6.77986	6.58878
	SE	11.1879	11.3023	12.5991	13.4244	12.4226	11.1648	11.0989	14.3999	10.9442		SE	0.0643849	0.111457	0.073526	0.0714173	0.113713	0.0793879	0.0784178	0.107246	0.0937539		SE	12.4901	10.5044	12.2124	10.3223	11.8804	10.2739	12.3099	9.38447	12.6717		SE	0.0706821	0.0725721	0.0804311	0.0744267	0.0667165	0.09966	0.0773738	0.075548	0.0725503

## Sheet: Figure 6
Figure 6. The role of plastidic PDH and PDH bypass in pollen tube growth
	Figure 6(d) Pollen germination rate under drug treatment								Figure 6(h) Pollen germination rate of mutants														Figure 6(j) Relative transcript level
		Pollen Germination Rate (%)								Pollen Germination Rate (%)															Raw Ct value of technical triplicates							Fold change against EF1α
	Expt	1	2	1	2	1	2		Replicate	1	2	3	1	2	3	1	2	3	1	2	3		Expt	Replicate	EF1α	AtALDH2B4	AtALDH2B7	AtALDH2C4	AtALDH3I1	AtALDH7B4	AtALDH10A8	AtALDH2B4	AtALDH2B7	AtALDH2C4	AtALDH3I1	AtALDH7B4	AtALDH10A8
	n	Mock		AEP		Disulfiram			n	WT			acs			acn1			adh1				1	1	26.9046	32.6129	28.8764	32.8962	30.01	24.9199	33.9645	0.0194888	0.255552	0.0181764	0.10418	4.01686	0.00864366
	1	55.8468	49.5229	27	27.4571	20.7163	27.4194		1	35.102	50.3086	56.4417	45.8453	49.5737	45.3595	36.3636	52.7389	43.7995	31.456	55.3216	53.3333			2	26.925	32.5695	28.8639	32.4503	30.4104	24.8908	33.6062
	2	56.3786	53.1444	35.534	32.4675	19.6048	34.9955		2	33.7379	41.9633	52.2026	42.3611	46.4789	43.4985	40.9178	54.0741	40.9664	30.6024	51.1487	52.0154			3	26.9142	32.605	28.9085	32.7427	30.1119	24.915	33.7355
	3	58.5421	54.1385	31.6981	31.0044	19.6069	32.3932		3	34.7253	41.0853	50.5198	36.9408	56.2808	56.6807	36.3951	52.534	37.9956	31.3648	52.9554	57.7167		2	1	26.4437	32.2577	28.9151	33.429	31.8998	25.9412	34.0001	0.0179426	0.182706	0.00992918	0.0236968	1.47759	0.00529342
	Average	56.9225	52.2686	31.4107	30.3097	19.976	31.6027		Average	34.5217	44.4524	53.0547	41.7157	50.7778	48.5129	37.8922	53.1156	40.9205	31.1411	53.1419	54.3551			2	26.5783	32.2087	28.9878	33.1113	31.8826	25.9221	34.2741
	SE	0.824242	1.40252	2.46774	1.48751	0.370141	2.22249		SE	0.406743	2.93907	1.76181	2.59066	2.89291	4.11911	1.51282	0.482852	1.67559	0.270626	1.20822	1.72331			3	26.4586	32.4157	28.9349	32.9027	31.8958	25.9276	33.8913
																							3	1	26.6621	31.4022	28.5116	33.7588	30.7802	24.5506	33.4475	0.0340346	0.279296	0.0111521	0.054889	4.33993	0.0117604
																								2	26.7271	31.6998	28.438	32.8395	30.9155	24.5704	33.9962
																								3	26.6508	31.5686	28.6108	32.9013	30.9063	24.5661	31.8261
	Figure 6(b) Pollen tube length under drug treatment								Figure 6(c) Pollen tube width under drug treatment														Figure 6(f) Pollen tube length of mutants														Figure 6(g) Pollen tube width of mutants
		Pollen tube Length (μm)								Pollen tube Width (μm)								Pollen tube Length (μm)														Pollen tube Width (μm)
	Expt	1	2	1	2	1	2		Expt	1	2	1	2	1	2		Expt	1	2	3	1	2	3	1	2	3	1	2	3		Expt	1	2	3	1	2	3	1	2	3	1	2	3
	n	Mock		AEP		Disulfiram			n	Mock		AEP		Disulfiram			n	WT			acs			acn1			adh1				n	WT			acs			acn1			adh1
	1	550.715	329.428	529.939	121.661	168.385	136.715		1	5.4766	6.16846	8.65904	6.90581	8.10213	5.01369		1	173.637	234.332	419.892	301.622	128.323	477.029	284.878	381.401	391.342	295.088	406.995	619.88		1	5.39419	7.15638	7.90745	5.82407	7.61596	8.27447	5.98423	7.23457	7.90745	4.99668	6.20319	7.61596
	2	193.645	387.527	185.316	266.639	180.721	48.5552		2	7.40851	8.75311	6.77021	7.3527	6.66489	6.69087		2	258.583	388.598	471.804	198.845	516.851	585.821	349.037	521.759	660.696	261.788	578.16	526.191		2	5.64357	6.06489	6.20319	7.24647	5.94681	6.72819	5.94108	5.94681	7.40851	6.9556	6.38298	6.91489
	3	676.152	324.741	670.199	555.773	155.376	108.718		3	7.46596	7.10249	9.41064	7.42282	8.1367	5.58257		3	303.398	432.201	490.159	412.859	274.713	405.639	356.277	423.656	487.997	253.273	381.445	232.828		3	8.82158	6.42713	6.06489	5.94108	8.52713	9.18245	6.16846	6.01809	7.67128	6.32033	6.20319	7.44681
	4	667.892	97.9722	555.312	83.1934	265.47	210.039		4	6.91489	7.3527	8.04947	7.89461	7.61596	5.86805		4	638.858	545.219	564.309	276.889	464.546	498.739	144.041	488.231	237.728	157.315	520.681	372.896		4	9.21328	6.42713	7.67128	5.5361	6.66489	9.10479	5.40996	6.42713	6.93511	5.94108	7.09681	9.05798
	5	409.954	466.363	305.042	379.393	148.564	167.692		5	8.41011	8.29876	8.85266	5.98423	7.90745	4.839		5	240.715	336.823	196.653	338.969	425.915	787.149	430.659	330.713	213.546	186.109	334.667	456.948		5	4.99668	6.8117	9.1516	7.3527	6.91489	8.57713	5.5361	6.42713	7.61596	5.58257	7.56011	6.77021
	6	409.889	570.529	542.144	276.205	198.52	130.057		6	7.23457	7.05394	7.90745	7.38755	7.67128	7.09046		6	240.261	284.06	395.287	319.401	426.541	339.141	229.068	347.57	262.926	327.707	496.677	395.354		6	6.56058	7.61596	6.57926	5.80913	7.52234	9.30479	6.49461	6.06489	8.27447	6.16846	8.10213	7.90745
	7	396.552	408.241	579.132	335.792	179.461	155.756		7	7.15638	7.4805	8.27447	6.48133	7.67128	7.06598		7	365.963	291.713	289.212	345.439	380.132	569.04	378.154	476.612	283.395	428.473	485.169	328.851		7	7.06598	8.10213	6.72819	6.70332	7.23457	10.558	7.51494	6.06489	9.04255	5.94108	7.40851	7.15638
	8	774.42	379.682	293.275	510.045	194.018	105.753		8	9.10479	8.34025	8.65904	6.65187	6.01809	4.73112		8	272.549	319.764	412.182	209.824	434.326	605.485	368.468	409.273	300.321	112.735	389.628	644.48		8	7.34108	8.32553	9.04255	6.12656	6.06489	6.8117	7.57178	6.42713	6.91489	6.9556	7.13617	7.97872
	9	451.221	278.806	253.258	791.437	151.866	113.707		9	8.10213	6.90581	7.90745	6.04149	6.40532	7.04191		9	182.323	293.534	710.888	344.953	364.232	135.287	214.102	327.766	216.579	182.572	505.722	395.499		9	5.80913	7.09681	6.72819	5.94108	7.61596	8.77234	7.51494	8.32553	8.10213	6.16846	7.90745	7.67128
	10	383.38	456.013	919.09	197.932	117.188	117.016		10	7.90745	7.3527	7.99628	5.94108	6.91489	6.22407		10	340.429	432.279	464.331	335.984	321.25	557.797	396.314	474.18	380.251	423.52	406.409	456.174		10	5.94108	8.27447	8.10213	6.56058	7.15638	7.15638	7.38755	6.66489	8.10213	7.92739	7.67128	9.05798
	11	475.674	379.532	334.15	443.743	142.569	129.661		11	7.85372	5.94108	7.23457	6.75477	7.67128	6.75477		11	329.403	545.885	447.825	270.388	378.209	672.58	378.958	521.306	436.326	268.808	583.527	800.553		11	7.05394	7.61596	6.91489	5.89751	7.67128	7.23457	8.71369	6.40532	9.42553	7.34108	7.09681	8.27447
	12	463.547	523.328	472.186	623.304	290.348	248.022		12	6.42713	5.77925	9.10479	6.3473	7.90745	6.56058		12	217.308	528.237	459.015	322.641	490.005	382.101	375.082	218.749	284.709	297.349	405.103	442.922		12	5.94108	8.65904	8.41011	5.82407	6.47128	7.56011	5.94108	9.05798	7.23457	6.16846	6.99628	6.66489
	13	728.73	476.959	524.074	618.238	289.255	87.2913		13	7.56011	6.70332	7.97872	6.32033	6.93511	5.94108		13	305.507	309.969	272.426	176.227	397.07	466.565	367.631	608.022	556.07	371.064	480.435	417.347		13	5.13237	8.57713	6.77021	6.90581	7.67128	6.93511	5.40996	6.66489	9.70638	6.22407	8.77234	6.91489
	14	351.709	163.013	430.748	370.677	161.47	205.706		14	6.57926	7.05394	7.56011	7.139	6.77021	6.3473		14	287.975	530.831	481.82	344.345	217.565	605.517	377.632	407.289	330.223	273.98	414.217	192.032		14	5.94108	8.1367	6.42713	6.33361	6.06489	8.57713	6.56058	7.52234	7.38936	6.16846	6.40532	9.08936
	15	706.1	225.664	420.631	250.89	277.695	263.187		15	7.74468	6.90581	9.04255	5.98423	9.70638	7.24647		15	237.952	429.205	179.119	386.846	426.174	277.02	219.663	431.439	290.988	225.8	374.444	452.009		15	5.94108	9.05798	6.93511	5.89751	6.38298	6.93511	5.39419	7.09681	9.08936	7.42282	7.61596	8.59309
	16	687.829	487.291	175.619	322.813	190.24	79.3934		16	7.74468	7.3527	8.59309	5.40996	7.90745	7.05394		16	309.642	336.377	467.705	306.669	580.007	205.922	211.168	380.904	220.765	286.8	282.456	190.419		16	5.80913	7.15638	7.90745	8.72365	9.04255	10.1622	5.94108	7.23457	10.966	6.56058	6.42713	7.44681
	17	436.928	459.176	478.628	311.805	148.925	156.692		17	7.90745	6.04149	7.90745	8.15228	9.47021	6.22407		17	235.794	384.448	617.322	274.806	305.743	155.448	254.584	552.129	611.356	287.314	581.501	300.384		17	6.75477	7.40851	7.23457	6.9556	6.93511	7.90745	7.98133	6.01809	8.85266	6.32033	7.40851	6.42713
	18	453.853	475.017	398.51	379.587	267.362	116.978		18	7.56011	6.16846	7.52234	5.80913	9.05798	5.98423		18	263.832	308.401	827.882	248.596	333.88	411.506	203.44	446.776	386.383	227.99	299.405	355.214		18	7.10249	6.8117	8.80479	5.86805	7.52234	7.23457	7.3527	6.91489	7.44681	7.4805	7.09681	6.91489
	19	597.581	471.983	590.322	152.504	261.462	157.978		19	8.11915	7.139	8.32553	6.04149	9.04255	6.33361		19	147.374	208.031	532.401	240.606	362.868	698.026	175.043	380.996	335.492	484.268	518.454	349.552		19	5.94108	6.38298	7.44681	6.9556	6.06489	7.90745	5.5668	8.59309	6.93511	5.82407	5.75372	9.05798
	20	226.489	337.524	251.961	237.127	294.929	217.481		20	7.40851	6.75477	7.40851	6.04149	7.56011	7.09046		20	508.106	207.487	204.899	327.636	431.921	592.313	275.629	205.643	254.111	346.071	356.293	352.627		20	8.82158	6.20319	7.56011	6.32033	7.23457	7.40851	7.16307	7.40851	7.61596	7.10249	6.66489	8.27447
	21	438.98	232.222	282.076	405.226	254.416	68.0336		21	8.32553	7.79585	9.04255	6.22407	6.20319	6.22407		21	315.56	346.327	495.838	250.964	483.444	314.508	202.932	390.156	418.639	383.429	178.238	497.998		21	6.33361	7.38936	7.23457	5.82407	6.49309	7.40851	7.06598	7.61596	8.85266	5.19917	7.61596	8.10213
	22	343.453	433.626	354.599	388.074	239.463	134.046		22	6.57926	6.56058	7.44681	6.49461	8.65904	5.19917		22	226.17	571.184	111.231	453.77	372.11	674.97	211.228	393.777	223.61	200.614	478.223	512.055		22	6.12656	6.40532	8.65904	5.45768	6.8117	6.57926	7.38755	6.49309	7.74468	6.65187	6.93511	7.13617
	23	534.305	186.534	346.661	476.722	226.873	175.71		23	6.91489	6.33361	7.44681	7.05394	7.46596	6.86846		23	205.815	292.334	293.657	457.556	455.078	409.965	232.859	434.919	644.675	241.865	465.784	323.694		23	7.10249	6.93511	6.57926	6.49461	6.22606	8.10213	8.3917	6.06489	7.67128	7.05394	7.67128	8.85266
	24	823.522	484.257	269.227	223.382	112.186	88.1896		24	7.56011	8.15228	7.44681	6.16846	7.67128	7.139		24	187.798	458.125	537.055	332.737	332.372	302.718	264.792	293.92	548.151	395.483	489.636	414.481		24	6.16846	8.32553	7.46596	6.33361	6.77021	7.09681	5.58257	7.44681	7.61596	7.05394	7.23457	7.74468
	25	439.005	346.143	583.704	418.385	143.774	117.362		25	7.90745	5.82407	7.23457	5.39419	7.56011	7.71826		25	313.051	483.142	478.58	238.749	457.932	319.346	333.894	347.133	374.045	122.451	338.332	487.603		25	6.32033	7.52234	7.90745	6.04149	6.66489	9.57447	6.33361	7.61596	6.8117	6.45477	6.42713	8.91649
	26	618.264	478.199	327.116	479.083	110.711	96.7979		26	6.91489	8.34025	9.05798	7.3527	7.23457	5.94108		26	286.414	584.674	799.619	191.993	483.486	657.224	384.802	676.028	559.834	353.943	452.095	291.498		26	6.84315	6.38298	8.10213	7.09046	7.46596	9.18245	6.48133	6.99628	8.65904	6.90581	6.77021	8.41011
	27	1103.51	176.444	269.363	282.651	160.077	133.361		27	8.25745	6.16846	6.93511	4.69461	7.52234	8.18382		27	382.574	415.323	358.874	505.412	569.4	733.684	160.782	583.881	694.59	345.265	480.109	484.356		27	6.32033	8.51064	6.8117	6.75477	7.46596	9.05798	5.39419	6.40532	8.41011	6.45477	7.67128	7.15638
	28	210.841	429.248	452.17	222.076	84.7984	94.971		28	7.23457	6.9556	9.05798	5.64357	6.42713	6.69087		28	164.358	337.973	586.915	299.593	334.14	630.028	295.966	520.754	502.655	239.512	293.395	484.67		28	5.98423	6.47128	9.41064	7.88382	8.32553	7.13617	6.80539	7.90745	6.91489	7.139	8.27447	7.56011
	29	545.756	432.029	214.351	142.774	110.857	87.951		29	6.42713	4.639	8.32553	6.16846	5.72872	7.57178		29	377.488	465.62	465.591	231.384	368.863	538.376	282.964	514.213	459.534	331.847	507.219	361.939		29	7.61743	7.61596	9.04255	8.21535	6.40532	8.30851	7.3527	7.97872	7.09681	6.48133	7.52234	9.47021
	30	437.379	456.705	465.551	229.639	172.171	110.504		30	7.97872	7.38755	8.10213	6.22407	7.52234	6.16846		30	245.015	541.203	497	731.428	389.216	478.731	288.59	653.281	322.916	301.983	429.724	457.839		30	6.48133	7.97872	8.10213	7.05394	6.40532	7.15638	6.22407	7.46596	6.93511	6.3473	7.46596	9.47021
	31	355.385	519.784	345.577	450.637	198.276	116.552		31	7.23457	6.75477	8.04947	5.80913	7.74468	7.06598		31	183.932	374.307	362.624	479.395	410.909	266.936	696.337	399.261	395.962	317.232	382.106	420.98		31	5.13237	7.90745	8.10213	6.90581	6.06489	7.52234	7.62863	8.10213	7.61596	5.64357	5.4766	8.65904
	32	539.768	355.034	270.64	679.046	232.346	173.895		32	6.38298	6.22407	9.04255	6.32033	8.04947	6.9556		32	233.23	242.045	452.512	184.433	481.206	173.186	315.996	349.528	447.468	290.298	514.598	365.724		32	7.24647	6.8117	9.99362	6.69087	6.57926	8.27447	5.76432	6.57926	7.90745	6.75477	8.59309	7.38936
	33	148.385	456.576	241.167	423.166	123.296	71.088		33	6.91489	5.45768	6.91489	6.56058	7.56011	6.22407		33	312.624	316.255	461.909	313.898	274.692	142.847	197.634	361.025	329.636	417.074	481.682	318.344		33	7.75187	6.77021	6.40532	6.90581	5.31915	8.65904	6.72739	7.13617	7.52234	6.75477	9.04255	8.57713
	34	397.972	212.154	486.072	326.812	132.555	157.878		34	6.49309	6.75477	8.10213	7.24647	7.90745	4.73112		34	239.257	296.25	317.839	368.808	349.864	460.228	300.078	450.917	732.715	356.99	349.035	516.73		34	6.45477	5.875	8.72394	7.79585	7.44681	7.99628	7.65104	8.10213	7.61596	6.56058	9.1516	7.13617
	35	104.257	272.452	767.221	292.449	223.917	101.246		35	7.74468	6.04149	7.44681	7.88382	6.57926	7.61743		35	214.849	379.496	199.86	452.048	556.874	419.908	351.904	509.15	711.377	355.227	534.264	461.699		35	5.94108	7.15638	10.3277	6.22407	7.46596	6.8117	6.56058	6.77021	7.90745	6.69087	7.90745	7.74468
	36	236.96	364.629	154.652	142.073	107.69	98.5747		36	8.59309	6.90581	7.61596	7.10249	8.41011	4.99668		36	372.634	413.16	231.168	282.027	303.555	397.888	473.849	440.73	576.268	221.26	481.53	321.054		36	6.56058	7.09681	8.27447	6.75477	6.91489	8.04947	6.33361	7.13617	7.13617	5.40996	7.97872	10.7048
	37	182.251	402.92	431.174	327.968	111.285	138.439		37	6.91489	7.3527	8.91649	6.22407	7.61596	6.90581		37	393.425	316.559	114.338	245.332	380.527	427.665	175.116	434.69	280.12	293.707	535.889	532.587		37	5.5361	5.94681	8.41011	6.16846	6.40532	10.1622	7.24647	8.10213	6.91489	7.24647	7.67128	7.13617
	38	320.623	404.099	240.778	640.551	179.381	191.95		38	7.56011	6.69087	6.93511	6.639	6.91489	7.09046		38	161.329	177.032	416.941	281.818	495.372	331.458	286.096	445.211	450.279	237.167	485.777	574.78		38	6.75477	7.61596	8.85266	7.05394	5.85106	7.90745	7.06598	6.77021	7.61596	7.05394	7.56011	8.27447
	39	391.399	126.61	790.109	369.445	194.227	200.991		39	8.10213	6.69087	8.85266	7.42282	7.23457	5.89751		39	447.264	400.976	615.864	358.062	531.531	560.947	187.436	364.315	297.889	359.061	490.596	603.116		39	7.97054	6.40532	8.85266	5.86805	6.38298	6.72819	6.75477	6.49309	7.61596	7.09046	8.10213	6.66489
	40	463.651	496.545	182.807	158.859	145.324	104.946		40	6.77021	6.22407	7.74468	6.12656	7.13617	6.84315		40	150.058	347.218	311.149	283.296	285.701	661.983	295.457	353.772	322.516	262.066	519.938	465.752		40	7.06598	7.67128	8.41011	7.98133	7.56011	6.91489	7.98133	6.66489	6.93511	6.75477	8.41011	9.57447
	41	208.891	594.569	713.289	445.663	125.899	66.1992		41	9.63351	5.94108	8.91649	7.05394	7.23457	6.65187		41	271.403	284.058	543.831	383.256	409.914	561.585	294.161	400.695	313.151	328.707	465.329	429.012		41	6.75477	6.47128	8.11915	7.4805	7.40851	9.42553	6.16846	6.42713	6.99628	7.16307	7.61596	7.97872
	42	219.049	403.014	343.838	161.042	166.244	108.119		42	8.10213	6.04149	7.56011	6.16846	7.09681	7.3527		42	315.607	215.346	406.611	175.572	158.277	317.354	125.629	637.395	398.655	564.341	345.047	341.506		42	7.05394	7.44681	7.09681	7.4805	7.56011	8.65904	6.32033	7.44681	7.56011	6.75477	7.15638	7.61596
	43	689.026	362.15	378.938	466.073	154.091	120.291		43	9.05798	6.22407	7.44681	7.05394	8.57713	7.06598		43	430.369	503.912	487.94	402.471	370.27	608.706	159.924	383.875	448.172	337.787	490.997	307.346		43	6.32033	7.23457	8.30851	5.94108	7.61596	7.67128	6.16846	5.85106	7.23457	6.75477	8.04947	6.91489
	44	358.046	223.055	498.376	258.529	226.866	140.935		44	7.44681	6.04149	8.10213	7.57178	9.18245	7.4805		44	324.673	434.72	272.995	259.407	433.704	421.785	302.106	284.588	541.053	299.462	437.368	328.634		44	7.4805	6.91489	8.30851	6.639	6.06489	6.42713	7.34108	7.90745	6.91489	5.5668	8.27447	7.23457
	45	552.435	358.567	387.574	391.067	255.127	58.8427		45	9.70638	7.06598	8.41011	5.94108	9.02713	6.27925		45	428.175	361.535	643.806	213.35	307.848	630.72	176.949	421.735	498.569	368.335	597.683	755.493		45	6.3473	9.18245	7.97872	6.69087	6.91489	7.38936	7.05394	6.01809	8.57713	7.42282	6.40532	7.74468
	46	601.456	354.945	285.18	147.468	231.305	144.485		46	8.41011	6.22407	7.09681	5.45768	7.61596	4.69461		46	235.929	285.768	249.465	224.389	437.843	280.897	422.731	300.901	625.508	340.03	436.505	301.135		46	6.69087	6.57926	8.57713	6.44149	7.61596	9.1516	5.94108	8.10213	9.28936	6.16846	8.1367	8.10213
	47	452.355	312.867	404.323	545.504	136.882	148.571		47	7.90745	6.45477	7.56011	6.16846	5.94681	6.49461		47	360.692	305.004	398.675	261.977	600.949	404.484	281.782	525.275	306.112	646.876	279.868	536.193		47	7.61743	6.40532	8.65904	5.80913	8.11915	8.11915	6.69087	7.90745	9.18245	6.3473	7.90745	7.13617
	48	394.721	657.33	372.776	303.819	204.343	83.1768		48	9.08936	6.90581	7.90745	6.32033	7.74468	5.89751		48	150.569	732.743	661.705	266.86	521.11	865.534	192.973	613.444	454.04	281.768	534.845	505.317		48	6.75477	6.66489	8.11915	7.88382	7.67128	8.1367	5.94108	8.65904	7.97872	5.5361	6.91489	7.67128
	49	288.281	259.168	676.048	165.703	106.696	168.701		49	7.15638	5.76432	7.44681	6.90581	7.23457	5.77925		49	370.02	563.616	313.932	223	278.116	560.717	407.366	329.888	439.576	349.655	492.031	412.17		49	5.94108	7.13617	9.47021	7.139	9.42553	7.61596	6.27925	7.97872	7.99628	7.62863	7.44681	7.52234
	50	553.096	404.244	452.273	306.294	186.351	66.095		50	9.42553	6.33361	8.85266	7.05394	6.42713	7.06598		50	426.359	365.566	549.94	305.265	445.896	336.222	288.827	210.177	381.349	204.005	387.447	594.557		50	6.90581	9.42553	9.47021	6.69087	6.66489	7.23457	6.33361	6.01809	9.47021	5.76432	8.10213	7.90745
	51	259.539	707.055	317.602	251.735	143.693	127.911		51	7.40851	7.09046	7.97872	7.3527	8.72394	6.70332		51	137.137	354.251	467.266	372.352	326.657	168.909	346.753	176.948	352.398	301.357	601.797	373.214		51	6.12656	7.61596	7.15638	7.79585	7.61596	8.57713	5.64357	6.91489	8.10213	6.32033	6.91489	9.28936
	52	425.69	498.662	281.349	194.493	235.953	164.789		52	6.93511	5.86805	8.85266	6.69087	7.90745	6.80539		52	268.995	276.863	266.38	232.742	340.79	355.809	333.019	680.466	315.079	378.188	562.315	573.143		52	6.49461	6.49309	7.40851	7.61743	8.04947	6.40532	8.63444	8.57713	7.15638	6.69087	7.85372	8.32553
	53	671.696	505.651	468.86	441.257	147.051	92.3788		53	8.30851	7.06598	7.99628	7.139	9.30479	6.70332		53	318.254	552.885	667.89	168.604	505.535	258.173	340.095	499.715	383.141	257.944	566.977	447.869		53	7.16307	6.66489	6.66489	7.16307	7.46596	7.15638	7.34108	7.52234	8.10213	6.04149	7.90745	8.65904
	54	275.462	656.771	203.844	415.698	222.416	197.269		54	7.23457	5.80913	8.65904	7.10249	8.27447	7.10249		54	374.471	408.016	276.127	193.88	332.345	291.494	299.815	509.716	537.107	233.4	532.627	296.746		54	7.62863	8.10213	7.90745	7.139	6.72819	8.10213	7.79585	7.90745	7.52234	7.75187	8.10213	7.13617
	55	170.31	512.124	327.693	241.1	170.938	238.988		55	6.93511	6.27925	8.65904	6.75477	7.97872	6.69087		55	233.369	325.938	588.231	195.917	391.78	252.054	156.589	158.07	514.398	352.917	306.495	430.095		55	7.05394	7.46596	8.57713	6.32033	7.23457	7.52234	6.49461	7.90745	7.56011	6.86846	8.04947	7.97872
	56	449.074	237.932	610.85	409.282	253.106	249.629		56	7.44681	5.64357	7.56011	5.76432	7.44681	6.49461		56	437.804	374.107	539.734	191.529	546.926	170.531	542.791	413.494	326.316	297.914	311.239	264.06		56	7.06598	7.13617	9.04255	7.24647	7.09681	9.80798	6.69087	7.67128	7.13617	7.24647	8.41011	6.40532
	57	1141.83	202.866	208.429	297.797	251.128	81.6842		57	7.97872	7.65104	8.51064	6.44149	5.85106	6.04149		57	261.41	603.071	449.404	390.245	398.502	494.9	348.983	435.595	474.071	243.807	636.884	171.549		57	6.75477	7.23457	9.02713	6.32033	7.97872	7.97872	7.65104	7.90745	7.67128	6.3473	7.61596	7.97872
	58	648.992	306.507	219.025	194.371	180.066	125.975		58	8.57713	8.80207	6.72819	6.32033	6.47128	5.58257		58	524.116	449.73	691.932	323.837	201.154	361.406	295.941	444.54	369.948	319.103	323.498	419.754		58	6.32033	6.91489	7.44681	6.04149	7.61596	8.77234	6.90581	6.66489	8.65904	5.86805	6.77021	8.57713
	59	268.709	528.079	353.332	291.519	162.344	104.761		59	6.57926	7.65104	8.85266	5.5668	7.13617	5.86805		59	420.08	311.237	464.047	285.353	390.061	657.205	306.453	284.758	319.857	500.457	570.439	732.851		59	5.89751	8.10213	8.85266	6.45477	6.57926	7.61596	6.04149	7.74468	7.56011	6.86846	7.99628	7.44681
	60	592.096	134.098	481.397	391.054	154.953	129.435		60	7.52234	7.139	6.91489	6.90581	6.77021	5.64357		60	330.558	635.655	347.845	231.176	421.753	272.729	186.947	556.318	398.801	322.828	408.241	407.356		60	6.3473	6.42713	6.91489	6.48133	9.42553	6.57926	5.80913	7.90745	6.93511	7.16307	6.49309	6.47128
	61	440.339	262.554	731.756	204.077	168.531	126.936		61	9.04255	6.56058	9.05798	5.89751	6.93511	5.94108		61	181.616	234.401	655.86	276.544	359.893	511.73	333.683	396.996	547.648	195.388	622.578	424.49		61	6.32033	6.40532	10.1622	6.56058	6.49309	7.52234	5.5668	5.875	7.38936	6.75477	7.97872	6.99628
	62	984.552	200.91	311.824	549.03	173.434	169.323		62	9.42553	7.05394	8.57713	7.06598	7.97872	5.28133		62	466.356	179.685	246.714	463.075	370.637	435.146	312.06	436.147	337.313	292.077	304.798	478.533		62	7.3527	7.23457	7.97872	7.79585	5.4766	8.85266	7.46888	8.51064	7.44681	5.76432	8.32553	7.52234
	63	244.915	677.051	396.859	700.955	99.3617	108.321		63	7.67128	7.3527	7.52234	7.05394	7.90745	5.5361		63	259.889	403.661	441.745	313.507	307.379	387.924	280.219	216.33	326.312	425.909	259.394	280.794		63	6.48133	7.52234	8.1367	6.3473	5.75372	9.89415	6.27925	8.10213	9.18245	7.3527	7.90745	7.61596
	64	700.838	705.517	225.125	470.822	202.764	105.495		64	8.57713	6.56058	7.61596	7.24647	9.70638	5.19917		64	240.199	502.741	453.939	329.227	338.836	431.358	223.995	333.029	567.443	296.558	611.858	695.811		64	6.639	9.42553	9.05798	6.32033	7.23457	7.74468	5.64357	7.67128	7.44681	6.639	8.27447	8.59309
	65	369.341	237.298	495.093	341.572	215.586	50.9473		65	7.23457	6.16846	7.52234	7.38755	7.61596	6.75477		65	244.585	551.73	194.714	178.407	433.644	381.902	246.1	560.024	452.11	304.691	582.85	338.181		65	6.84315	7.44681	9.1516	6.80539	7.74468	7.09681	5.31369	7.74468	7.23457	5.94108	7.99628	7.56011
	66	780.605	669.211	426.733	190.909	287.716	134.46		66	7.15638	7.38755	8.65904	5.64357	8.51064	4.99668		66	412.89	390.024	544.92	184.184	368.463	590.205	270.563	402.24	303.843	267.78	266.871	467.981		66	5.40996	7.67128	9.58936	6.639	6.20319	8.27447	6.32033	8.85266	10.6383	7.06598	9.10479	7.61596
	67	348.853	394.442	428.406	435.08	197.657	100.777		67	8.27447	5.80913	9.42553	6.16846	7.61596	4.48838		67	381.218	426.376	289.999	297	381.994	371.807	486.603	365.67	285.382	316.257	497.253	239.775		67	4.639	6.66489	7.44681	7.3527	7.56011	7.46596	7.16307	7.56011	6.91489	7.16307	7.52234	7.52234
	68	681.205	333.473	314.316	410.191	228.531	203.913		68	9.18245	5.80913	8.57713	6.90581	7.61596	6.32033		68	346.032	274.454	689.606	477.126	281.023	352.684	359.522	474.205	342.572	288.084	398.23	387.889		68	7.05394	6.57926	7.23457	7.89461	10.6383	8.65904	4.97925	7.97872	8.30851	5.98423	7.99628	6.91489
	69	446.87	231.213	383.265	564.312	132.551	108.129		69	8.1367	6.16846	8.85266	8.01369	6.99628	6.22407		69	234.054	295.835	334.994	461.7	209.402	392.806	400.293	340.366	525.732	316.937	484.717	380.39		69	7.62863	6.01809	9.18245	7.51494	5.94681	8.41011	6.45477	8.04947	9.05798	6.27925	7.15638	9.18245
	70	636.631	326.481	467.259	369.793	237.446	99.0365		70	9.42553	5.19917	6.91489	7.46888	9.18245	5.24855		70	366.835	483.205	459.367	318.697	387.428	305.404	400.72	375.677	480.822	306.839	344.412	274.169		70	7.4805	7.44681	9.47021	7.139	5.85106	8.59309	4.85685	6.66489	7.23457	7.16307	6.77021	7.90745
	71	118.989	556.25	386.01	344.144	218.228	116.382		71	7.97872	7.16307	8.41011	7.06598	8.57713	5.94108		71	388.271	220.002	464.63	301.866	197.506	581.51	357.364	542.487	385.971	240.832	341.012	507.945		71	7.06598	7.52234	8.65904	8.26763	6.40532	8.1367	6.32033	8.10213	6.01809	7.65104	7.23457	6.40532
	72	462.424	483.988	553.213	358.818	130.104	90.5651		72	9.02713	6.90581	8.41011	7.24647	7.74468	5.31369		72	286	382.098	766.805	157.564	364.721	664.454	204.743	379.577	479.393	272.72	361.749	444.377		72	5.94108	7.61596	8.91649	5.94108	8.10213	9.10479	5.5361	8.27447	7.61596	8.55436	7.52234	6.8117
	73	440.701	380.707	235.747	427.64	204.635	192.08		73	8.57713	7.42282	6.66489	6.90581	7.38936	5.82407		73	166.147	351.873	334.559	272.428	442.912	368.435	224.972	474.179	243.187	337.9	462.611	782.985		73	6.22407	7.15638	8.41011	6.90581	6.91489	7.56011	6.70332	6.01809	7.46596	7.38755	6.99628	7.52234
	74	460.387	654.777	471.349	290.527	168.182	91.4564		74	7.74468	6.04149	7.52234	6.90581	8.77234	5.39419		74	370.506	248.179	152.164	451.586	380.364	265.323	296.501	227.221	376.209	354.64	292.056	407.404		74	6.33361	8.59309	8.57713	7.75187	5.65426	7.56011	6.70332	6.8117	8.52713	7.38755	5.94681	9.04255
	75	494.821	372.105	480.961	358.737	129.06	177.92		75	6.91489	8.46307	8.77234	6.04149	7.38936	6.49461		75	285.258	666.188	505.131	295.743	427.124	328.709	346.424	218.627	369.133	318.377	288.919	561.937		75	6.33361	7.09681	7.97872	7.4805	7.40851	7.61596	7.34108	6.93511	7.44681	5.40996	7.61596	7.13617
	76	428.163	389.376	404.448	339.253	194.054	62.6838		76	5.85106	5.39419	7.52234	6.24149	9.18245	7.05394		76	315.956	348.506	522.776	203.746	643.882	293.255	396.788	442.925	289.155	214.813	344.595	390.562		76	7.3527	9.47021	8.65904	7.09046	8.51064	5.85106	6.49461	8.30851	7.56011	7.10249	6.93511	7.46596
	77	467.043	359.337	113.446	526.115	134.446	152.988		77	8.57713	6.16846	9.04255	6.69087	7.67128	5.01369		77	306.645	138.227	496.062	377.235	406.148	502.38	272.163	271.461	152.142	290.85	519.707	198.481		77	7.4805	6.38298	8.1367	5.94108	7.44681	6.38298	6.04149	8.32553	6.66489	5.82407	7.23457	4.54468
	78	295.209	320.241	748.684	278.778	238.082	130.322		78	7.44681	6.75477	8.97128	5.77925	8.80479	6.49461		78	324.316	402.253	361.203	200.756	263.72	349.987	336.356	489.122	386.72	172.655	279.39	241.964		78	7.10249	7.90745	7.61596	6.75477	6.72819	8.65904	6.75477	8.91649	6.91489	6.56058	7.56011	7.52234
	79	705.306	542.651	231.576	222.673	124.849	97.4091		79	8.41011	6.75477	6.42713	5.13237	5.31915	6.16846		79	302.116	384.379	483.232	118.919	529.69	720.518	332.704	565.045	462.749	315.241	358.14	447.24		79	6.16846	7.61596	9.51543	6.75477	7.13617	8.10213	6.69087	8.41011	6.91489	5.89751	8.27447	7.46596
	80	503.081	198.8	424.553	614.294	284.547	104.063		80	6.57926	5.86805	8.27447	6.23776	8.52713	7.10249		80	184.846	283.93	342.698	241.28	324.521	279.778	159.262	497.3	435.557	619.01	505.248	365.849		80	4.839	5.75372	7.90745	7.05394	5.72872	6.20319	6.16846	7.61596	9.18245	6.22407	8.1367	7.15638
	81	744.822	269.642	590.385	450.001	238.199	120.568		81	7.44681	5.77925	6.91489	7.4805	7.13617	6.12656		81	495.382	728.327	702.348	259.566	282.189	477.655	374.633	571.582	421.715	249.498	474.819	507.251		81	7.38755	6.93511	7.99628	4.639	5.31915	7.15638	6.84315	8.04947	6.06489	6.75477	7.40851	7.90745
	82	288.359	407.601	549.91	577.272	147.804	61.3095		82	9.05798	6.69087	8.10213	5.31369	8.27447	7.05394		82	304.057	376.755	460.466	201.941	432.965	328.848	607.329	357.148	682.521	329.093	369.604	323.22		82	7.06598	5.75372	8.27447	5.5361	5.75372	7.56011	8.3917	6.22606	8.10213	6.32033	6.93511	7.13617
	83	661.335	373.42	367.351	436.915	148.353	139.192		83	9.28936	6.32033	7.46596	5.39419	7.56011	7.98133		83	386.501	430.474	513.956	257.584	400.414	371.92	524.183	301.697	501.309	225.255	526.915	586.544		83	6.49461	5.94681	8.11915	6.90581	7.52234	7.13617	6.32033	8.59309	5.875	6.49461	7.61596	7.99628
	84	353.213	605.141	415.805	449.131	228.168	140.952		84	7.46596	7.65104	7.38936	7.65104	7.23457	5.19917		84	375.749	519.146	450.255	246.001	376.976	267.569	221.23	441.005	496.197	357.357	435.207	426.804		84	7.71826	6.22606	7.56011	6.69087	7.74468	8.32553	5.19917	8.57713	6.38298	6.56058	7.38936	9.28936
	85	295.624	298.239	234.181	245.946	173.458	80.829		85	6.38298	4.73112	9.08936	7.139	7.67128	5.28133		85	308.799	256.562	529.329	321.734	397.346	474.352	279.379	494.232	491.23	312.617	539.507	586.418		85	7.05394	6.8117	9.04255	5.5361	6.47128	8.10213	5.94108	7.44681	6.66489	7.10249	7.09681	6.93511
	86	501.609	638.468	566.416	304.163	148.683	132.727		86	7.90745	5.89751	7.97872	5.80913	7.23457	4.839		86	354.541	543.917	289.835	437.532	521.795	376.59	502.717	439.672	465.198	288.793	228.462	289.062		86	6.04149	6.72819	7.52234	6.90581	8.85266	7.90745	7.98133	7.90745	7.23457	6.45477	7.61596	7.44681
	87	332.589	182.809	416.695	192.559	193.823	131.08		87	7.90745	5.5668	9.28936	5.13237	8.57713	5.31369		87	585.612	218.257	416.187	358.346	371.839	265.798	372.821	328.773	298.983	327.355	287.149	454.487		87	7.16307	6.40532	7.46596	6.16846	7.61596	6.99628	5.5361	7.44681	7.44681	6.9556	7.67128	7.23457
	88	446.321	371.019	417.505	195.035	178.518	50.1162		88	8.57713	5.80913	8.85266	6.639	7.46596	6.90581		88	384.468	560.979	248.693	181.814	372.654	766.629	312.468	459.418	229.953	314.324	298.248	507.613		88	7.09046	7.23457	6.66489	6.56058	6.91489	8.57713	5.06515	8.57713	9.47021	6.65187	6.06489	6.8117
	89	703.227	244.273	346.911	217.728	208.674	157.652		89	7.90745	5.77925	8.57713	6.04149	8.1367	5.5668		89	325.599	335.313	331.723	310.208	432.503	594.322	245.163	454.741	319.076	265.405	433.46	326.539		89	6.69087	6.42713	9.47021	7.05394	8.52713	7.15638	6.12656	6.49309	6.8117	6.69087	6.20319	7.44681
	90	669.169	214.896	368.073	514.993	257.002	137.451		90	9.42553	5.94108	7.23457	6.75477	6.91489	7.65104		90	308.475	363.876	318.893	262.246	256.315	525.494	270.27	553.086	619.244	203.084	329.986	385.877		90	5.94108	7.38936	8.65904	7.04191	6.22606	8.10213	5.80913	7.61596	8.85266	6.45477	5.31915	7.52234
	91	335.209	465.269	444.003	223.428	218.545	49.371		91	8.85266	6.16846	7.52234	5.80913	9.10479	8.05643		91	232.974	492.306	666.295	165.998	374.407	355.865	278.281	361.616	297.752	311.953	502.225	310.459		91	6.04149	6.77021	10.1202	6.639	6.77021	6.06489	7.06598	8.41011	9.18245	7.05394	6.38298	8.11915
	92	200.339	452.961	457.835	441.69	311.194	84.4071		92	6.72819	6.04149	6.66489	7.24647	9.58936	6.90581		92	245.638	477.43	278.188	235.204	459.398	500.473	218.028	409.024	651.813	307.997	499.517	475.21		92	5.13237	7.23457	8.30851	8.29876	6.38298	6.40532	5.24855	7.23457	9.05798	7.3527	6.72819	6.47128
	93	456.335	485.717	813.57	448.167	226.142	183.899		93	7.56011	5.58257	9.04255	5.39419	7.67128	6.75477		93	635.51	342.964	314.141	232.965	466.185	350.189	330.098	565.392	427.516	139.315	519.276	624.843		93	6.16846	7.23457	7.44681	5.89751	7.44681	7.15638	6.22407	8.91649	7.38936	5.94108	7.09681	9.99362
	94	542.86	592.36	416.314	333.366	172.214	151.673		94	6.40532	6.16846	8.41011	7.57178	7.38936	6.70332		94	248.103	609.18	543.657	326.255	408.856	256.551	249.082	383.573	413.606	390.77	320.271	445.551		94	4.97925	7.97872	10.6915	5.77925	7.44681	7.97872	6.70332	9.05798	9.1516	5.5668	7.67128	6.20319
	95	702.589	299.81	335.238	180.976	218.826	210.863		95	7.52234	5.58257	9.05798	5.94108	7.56011	6.22407		95	311.49	565.882	205.261	324.476	369.681	352.052	354.173	298.341	576.94	237.515	459.774	375.605		95	7.79585	6.93511	7.61596	5.64357	7.74468	9.05798	6.90581	8.10213	7.61596	6.04149	7.52234	7.56011
	96	228.005	595.72	387.026	274.047	182.813	118.585		96	7.56011	5.5668	7.61596	6.32033	7.97872	5.94108		96	292.324	374.209	537.055	261.448	385.232	398.023	195.676	749.104	461.465	198.547	445.43	496.915		96	6.75477	6.93511	7.15638	6.32033	8.51064	7.23457	5.58257	7.99628	7.52234	6.16846	6.06489	7.61596
	97	499.216	197.229	227.572	384.144	183.665	180.908		97	9.47021	5.76432	9.05798	7.42282	7.56011	5.82407		97	323.907	601.401	677.257	181.846	416.213	814.44	257.347	382.155	416.556	289.1	357.59	305.521		97	5.89751	7.90745	7.23457	6.56058	8.51064	6.01809	7.42282	7.97872	6.99628	5.89751	7.23457	7.40851
	98	332.558	365.416	596.771	355.539	148.116	144.674		98	8.65904	6.22407	7.23457	6.04149	8.27447	5.19917		98	222.879	478.568	483.632	222.76	361.357	192.095	307.285	496.452	452.737	221.342	334.147	481.224		98	5.82407	9.57447	8.30851	9.10041	5.34574	7.23457	6.44149	7.85372	7.67128	5.82407	6.99628	7.90745
	99	394.153	459.763	606.399	363.16	188.068	178.679		99	8.11915	6.04149	8.1367	5.94108	7.90745	5.80913		99	306.976	616.46	238.009	187.135	652.431	247.415	377.737	406.422	537.024	401.175	274.981	437.273		99	6.44149	7.90745	7.52234	7.05394	7.15638	7.13617	7.139	7.90745	8.25745	6.3473	5.31915	7.61596
	100	613.854	675.879	668.872	455.381	238.597	176.389		100	7.23457	5.45768	8.57713	7.34108	8.10213	7.79585		100	263.746	248.793	372.748	276.676	473.987	205.154	384.976	498.026	419.485	282.19	368.022	334.628		100	6.22407	5.23883	8.27447	7.24647	6.06489	7.56011	7.42282	7.97872	10.491	5.94108	7.56011	7.90745
	Average	472.103	396.767	418.27	356.686	188.435	130.917		Average	7.78472	6.5567	8.0785	6.54035	7.71022	6.30039		Average	311.459	398.312	439.595	291.936	397.437	422.044	303.204	424.833	428.565	310.448	427.587	424.363		Average	6.60538	7.17034	8.27022	6.81163	7.10519	7.81356	6.56653	7.55475	7.79209	6.58759	7.40402	7.74037
	SE	20.0014	14.5631	16.1574	14.3094	5.20274	4.7742		SE	0.0911569	0.0841989	0.0757915	0.0733344	0.0902105	0.0857402		SE	10.8417	14.3735	17.421	10.9154	10.4709	17.9828	11.15	12.8813	13.4017	9.62219	11.6565	13.4047		SE	0.0812525	0.0944186	0.0993127	0.0853054	0.109133	0.103737	0.0904495	0.0882537	0.107967	0.0683432	0.0871833	0.101982

## Sheet: Figure 7
Figure 7. Source of NADH in pollen plastids
	Figure 7(b) mC-SoNar								Figure 7(d) mC-iNAP								Figure 7(h) Pollen germination rate
		mC-SoNar ratio			TKTP-mC-SoNar ratio					mC-iNAP1 ratio			TKTP-mC-iNAP4 ratio					Pollen Germination Rate (%)
	Replicate	Mock	AEP	Disulfiram	Mock	AEP	Disulfiram		Replicate	Mock	AEP	Disulfiram	Mock	AEP	Disulfiram		Expt	1	2	3	1	2	3
	1	1.13195	0.937681	0.781964	4.83905	3.43836	3.53768		1	2.00876	1.70345	1.82573	3.26085	3.52144	2.92287		n	WT			som410
	2	1.08349	0.944281	0.665272	5.14398	3.31593	3.18915		2	1.93531	1.90742	1.85531	2.98304	3.00835	3.12739		1	50.7784	52.4376	53.7723	41.7381	36.1616	42.7021
	3	1.19848	0.798532	0.661013	4.62007	3.49842	3.78306		3	1.8777	2.01947	1.77903	2.54275	2.88976	3.142		2	50.9942	49.3685	56.3758	44.0252	43.6255	44.8786
	4	1.06734	0.863531	0.544807	4.63568	3.63627	3.24289		4	1.91597	1.72861	1.88382	3.0121	2.98683	3.10126		3	56.3939	52.5296	50.899	39.7041	38.7817	45.9887
	5	1.10754	0.917998	0.651162	4.46429	3.45358	3.85353		5	1.79559	1.86345	1.74107	2.82372	2.95818	2.87785		Average	52.7222	51.4452	53.6824	41.8224	39.5229	44.5231
	Average	1.11776	0.892405	0.660844	4.74061	3.46851	3.52127		Average	1.90667	1.84448	1.81699	2.92449	3.07291	3.03427		SE	1.83691	1.03869	1.58166	1.2481	2.18628	0.965277
	SE	0.0229535	0.0274244	0.0375819	0.117108	0.0516964	0.135462		SE	0.0350064	0.0584209	0.0257067	0.118346	0.1139	0.055517
	Figure 7(f) Pollen tube length								Figure 7(g) Pollen tube width
		Pollen tube Length (μm)								Pollen tube Width (μm)
	Expt	1	2	3	1	2	3		Expt	1	2	3	1	2	3
	n	WT			som410				n	WT			som410
	1	169.133	591.377	543.8	385.699	176.166	175.185		1	6.55888	6.48133	7.05394	7.95748	6.45477	5.94108
	2	373.423	496.854	213.381	236.38	255.068	340.613		2	6.09252	6.45477	7.05394	8.28037	5.94108	6.69087
	3	339.631	604.485	368.069	184.972	564.979	485.386		3	7.11776	6.49461	7.71826	7.53505	6.639	7.57178
	4	67.0332	325.16	381.145	321.616	523.461	263.359		4	7.9986	7.79585	10.2734	7.53505	6.44149	5.89751
	5	577.439	355.533	149.403	258.939	301.708	221.503		5	8.98832	7.71826	7.3527	7.83318	5.86805	6.65187
	6	208.662	319.82	189.721	193.318	285.722	326.873		6	6.89953	6.90581	7.62863	6.35561	6.22407	7.61743
	7	352.567	589.84	162.763	373.446	275.384	332.317		7	8.1743	8.3917	8.05643	7.94393	6.69087	8.35062
	8	545.737	578.148	541.917	403.543	552.489	247.972		8	8.97617	7.38755	7.16307	6.49159	6.75477	6.3473
	9	485.059	315.034	306.923	223.264	274.781	316.638		9	9.85748	6.45477	9.13817	7.54907	6.9556	7.05394
	10	134.401	377.481	464.4	261.007	328.472	313.466		10	8.59112	8.05643	6.23776	7.0715	7.79585	6.45477
	11	76.5949	402.618	282.277	207.43	409.855	347.524		11	8.28037	6.9556	6.75477	8.59112	5.89751	7.06598
	12	87.0355	487.859	288.198	305.907	417.752	161.43		12	7.49112	9.23029	7.51494	6.49159	7.09046	7.71826
	13	345.546	265.146	426.558	377.82	402.685	307.53		13	9.31075	9.10041	6.49461	8.8785	6.16846	7.61743
	14	392.182	202.638	489.445	343.778	335.149	520.154		14	9.40421	6.639	6.04149	7.95748	7.79585	7.98133
	15	136.574	410.987	150.28	328.647	285.293	124.092		15	8.77944	6.90581	8.46307	7.38832	7.65104	6.75477
	16	165.293	237.783	410.471	375.931	143.405	190.286		16	10.2911	6.639	9.65104	8.1743	6.49461	7.98133
	17	281.558	314.229	192.289	443.932	190.49	304.084		17	8.86636	7.05394	8.75311	7.26916	6.75477	6.69087
	18	485.967	362.547	360.104	101.725	228.32	436.394		18	9.20467	6.04149	7.65104	7.95748	7.4805	5.94108
	19	755.91	586.041	238.143	436.101	281.74	157.089		19	8.4243	7.92739	5.86805	6.80374	6.84315	7.4805
	20	355.333	267.039	240.483	223.64	206.475	422.255		20	9.0729	6.56058	10.4066	7.94393	7.06598	5.94108
	21	490.554	355.37	402.763	306.711	254.39	105.987		21	7.02477	6.49461	6.44149	7.54907	7.24647	5.77925
	22	534.397	311.028	258.52	220.929	176.578	239.856		22	8.16075	7.10249	7.3527	7.9986	6.3473	8.29876
	23	176.953	400.413	209.707	240.447	257.485	198.171		23	8.61636	6.90581	6.32033	7.29907	7.87303	6.86846
	24	282.908	314.844	300.983	324.4	394.744	211.17		24	8.31963	7.05394	7.65104	9.98972	7.06598	10.0274
	25	204.535	144.726	397.096	567.078	529.5	358.961		25	6.54206	7.139	6.69087	7.70654	7.62863	7.38755
	26	318.947	164.427	534.316	467.112	268.705	234.577		26	8.31963	5.89751	7.71826	8.46308	6.75477	7.51494
	27	480.768	461.347	511.153	351.536	200.354	312.224		27	9.21636	7.4805	6.48133	8.16075	9.47095	6.56058
	28	631.127	278.556	235.658	245.141	321.483	464.344		28	7.94393	6.48133	6.22407	8.03972	6.32033	6.56058
	29	303.855	411.166	151.489	399.314	334.977	289.587		29	8.06682	5.89751	7.3527	8.35935	7.79585	8.55436
	30	598.178	431.246	319.881	454.218	180.549	500.944		30	7.38832	6.56058	6.16846	8.98832	5.04813	7.139
	31	178.267	363.666	279.293	293.621	244.201	310.116		31	7.26916	6.56058	7.65104	6.73925	7.4805	6.45477
	32	329.327	129.739	230.171	128.8	227.304	154.233		32	8.06682	6.33361	7.57178	7.47664	5.40996	6.16846
	33	354.514	204.04	336.924	252.414	252.347	482.777		33	8.72991	7.38755	7.87303	7.31402	7.46888	7.4805
	34	384.905	199.132	385.173	256.518	271.847	262.034		34	8.92757	6.75477	8.55436	7.94393	6.49461	9.57967
	35	209.58	151.63	510.144	142.363	268.887	321.862		35	7.14813	5.80913	7.3527	6.50841	7.92739	6.48133
	36	601.798	295.19	322.36	238.158	313.316	142.367		36	9.90187	7.57178	6.48133	8.4243	7.24647	7.98133
	37	87.2103	403.622	513.215	279.767	304.605	332.047		37	9.34579	5.80913	6.04149	8.03972	7.38755	7.04191
	38	414.729	219.8	442.645	253.568	338.867	514.415		38	7.53505	6.639	9.36141	6.28692	7.82905	5.64357
	39	300.391	428.86	505.359	158.434	272.397	317.845		39	8.31963	7.38755	7.98133	7.54907	7.16307	7.65104
	40	468.102	305.339	284.009	453.239	460.339	304.502		40	8.06682	6.86846	7.34108	9.0729	6.16846	7.65104
	41	385.389	423.929	363.574	256.282	127.689	193.383		41	7.02477	7.10249	6.12656	6.94673	8.21535	6.75477
	42	583.634	162.665	290.323	131.678	415.53	318.562		42	8.98832	7.65104	7.05394	8.26729	6.23776	5.77925
	43	414.776	536.735	363.127	230.457	550.404	293.184		43	7.54907	7.92739	5.98423	8.98832	6.49461	5.5668
	44	297.091	305.898	368.668	455.024	537.942	168.391		44	7.94393	7.38755	7.05394	9.8243	9.13817	6.22407
	45	524.615	215.181	283.423	316.029	266.3	113.486		45	9.63364	7.09046	6.45477	7.83318	7.06598	7.38755
	46	428.461	104.244	500.917	342.129	291.94	617.884		46	7.0715	6.45477	7.88382	8.03972	7.05394	8.30913
	47	424.826	432.182	469.22	175.214	313.768	436.671		47	7.94393	7.139	6.32033	8.92757	7.38755	7.42282
	48	456.044	348.823	390.463	246.707	444.503	361.172		48	7.7771	8.05643	6.56058	7.94393	7.16307	6.49461
	49	513.849	415.38	326.612	331.809	493.594	552.588		49	6.35561	5.86805	5.64357	7.26916	6.45477	5.39419
	50	499.586	498.697	312.515	607.921	223.615	384.422		50	7.66402	6.75477	7.06598	8.46308	6.86846	7.24647
	51	346.85	473.498	375.118	175.328	199.985	135.159		51	6.07477	5.86805	6.65187	8.4243	7.38755	7.10249
	52	396.41	578.522	569.339	593.404	474.446	239.298		52	7.11776	6.70332	6.49461	8.26729	6.69087	6.16846
	53	494.497	374.063	610.023	252.087	364.672	271.25		53	7.38832	6.75477	7.97054	5.60748	6.75477	6.56058
	54	486.882	168.918	458.807	165.763	333.049	210.295		54	7.94393	6.639	6.75477	8.35935	6.75477	7.05394
	55	435.175	323.878	227.058	294.586	274.437	258.634		55	6.54206	5.98423	6.45477	8.16075	6.56058	6.04149
	56	448.173	386.728	330.405	266.101	548.45	247.849		56	7.13271	7.61743	6.90581	6.54206	6.3473	6.90581
	57	423.684	123.446	534.156	438.361	519.035	178.011		57	6.69065	6.16846	7.98133	6.73925	6.80539	7.3527
	58	565.761	144.135	154.657	300.442	299.998	480.766		58	7.7771	7.71826	6.16846	7.53505	6.80539	7.75187
	59	264.798	577.114	496.193	258.97	205.997	125.43		59	7.11776	7.16307	7.57178	8.4243	6.33361	6.12656
	60	470.841	501.936	275.778	601.709	648.48	248.275		60	7.14813	6.33361	6.16846	7.60701	7.4805	6.90581
	61	330.666	401.552	407.281	450.522	178.189	455.44		61	7.53505	6.80539	6.35602	6.69065	7.38755	7.38755
	62	309.113	457.722	352.376	403.271	144.172	256.532		62	6.94673	8.40166	7.4805	8.35935	7.25851	6.84315
	63	749.793	234.192	158.823	307.078	610.523	420.29		63	7.98505	6.32033	4.97925	7.73505	7.09046	7.34108
	64	554.581	530.581	202.435	590.091	256.696	174.921		64	7.54907	5.80913	5.94108	7.13271	7.09046	6.33361
	65	723.229	531.623	79.6593	86.6631	673.46	411.656		65	7.9986	6.75477	6.69087	7.7771	6.49461	7.10249
	66	516.806	498.576	276.221	505.372	293.474	463.756		66	8.06682	6.70332	7.4805	8.92757	5.86805	7.3527
	67	339.59	313.606	157.719	108.172	175.582	467.64		67	8.16075	7.92739	8.29876	7.14813	7.09046	6.639
	68	369.802	532.644	490.89	211.767	442.444	159.639		68	7.83318	7.06598	6.65187	9.46168	5.64357	5.89751
	69	394.906	445.422	244.934	331.296	233.408	419.277		69	8.06682	6.80539	7.65104	8.92757	6.90581	8.05643
	70	270.457	508.278	530.308	554.043	431.955	175.778		70	7.00935	6.90581	7.46888	9.21636	7.09046	7.16307
	71	428.81	307.073	586.708	149.876	254.02	229.836		71	7.53505	6.49461	7.79585	8.77944	6.9556	4.48838
	72	688.738	566.561	315.241	279.031	256.542	236.017		72	7.53505	7.38755	6.90581	8.31963	6.45477	6.22407
	73	477.833	597.792	598.407	341.068	154.127	478.96		73	7.0715	6.75477	6.32033	8.31963	6.75477	7.24647
	74	292.909	365.321	330.64	612.849	259.393	446.323		74	7.9986	6.32033	7.98133	7.60701	6.45477	5.5668
	75	323.166	322.964	421.163	248.587	365.218	111.739		75	6.64159	5.94108	6.16846	8.31963	6.04149	6.90581
	76	244.402	535.544	523.369	379.095	450.242	79.6714		76	7.95748	6.45477	6.49461	8.06682	7.42282	5.5668
	77	178.083	387.567	208.504	330.671	486.62	482.006		77	7.66402	6.70332	6.23776	9.20467	8.80207	7.05394
	78	284.615	470.787	324.278	178.266	339.705	246.641		78	6.54206	6.22407	6.90581	7.49112	7.09046	6.90581
	79	365.289	383.392	296.373	214.045	484.835	372.408		79	8.16075	7.05394	6.16846	8.5785	7.09046	6.32033
	80	449.411	304.604	342.555	351.734	132.851	347.395		80	8.72991	6.16846	5.94108	6.73925	7.34108	7.06598
	81	417.125	481.366	364.288	451.091	150.758	185.316		81	7.53505	5.89751	5.64357	6.49159	6.9556	7.05394
	82	481.373	204.536	425.273	462.276	255.313	159.466		82	6.64159	6.22407	7.38755	7.94393	5.64357	6.639
	83	362.093	116.726	490.739	278.4	273.533	225.22		83	8.06682	6.75477	6.49461	8.4243	6.69087	6.639
	84	421.723	156.018	444.117	500.522	199.697	479.211		84	7.11776	8.29876	5.98423	7.93037	6.639	7.10249
	85	331.78	275.512	282.76	270.173	332.941	139.259		85	7.14813	7.42282	7.24647	8.16075	8.35062	7.16307
	86	274.371	205.37	254.171	292.529	317.995	128.434		86	5.77991	5.58257	7.10249	8.4243	6.75477	7.86432
	87	318.025	274.179	393.255	337.678	312.58	419.958		87	7.49112	6.69087	7.88382	7.26916	6.32033	7.06598
	88	348.762	214.807	154.722	349.169	327.514	457.091		88	6.50841	7.10249	6.56058	10.0005	7.38755	7.34108
	89	263.293	231.356	361.423	289.404	263.294	353.716		89	7.53505	7.65104	6.16846	7.54907	7.65104	7.79585
	90	216.746	168.174	411.165	599.964	255.323	491.522		90	7.53505	5.40996	6.69087	8.31963	6.33361	7.38755
	91	364.434	448.256	723.195	305.851	272.448	546.796		91	7.60701	6.16846	5.5668	7.9986	7.10249	6.75477
	92	380.308	492.874	321.676	142.073	195.766	183.622		92	7.60701	7.139	7.38755	7.98505	6.639	7.24647
	93	293.663	255.198	135.522	321.271	529.567	510.421		93	6.94673	6.45477	7.06598	6.69065	7.38755	8.28672
	94	346.828	433.868	438.254	189.547	148.101	357.767		94	7.02477	6.75477	7.34108	7.70654	7.10249	8.18382
	95	595.675	496.271	186.412	432.882	379.818	541.901		95	5.94766	6.69087	7.139	8.06682	7.10249	7.05394
	96	559.221	616.657	498.053	362.754	247.045	140.988		96	7.13271	5.39419	7.65104	7.13271	7.42282	5.94108
	97	284.865	425.123	134.942	403.045	216.036	227.592		97	7.94393	5.86805	7.88382	7.70654	7.92739	7.38755
	98	306.832	272.107	176.415	141.508	159.566	330.91		98	7.29907	6.69087	5.94108	6.69065	7.98133	6.33361
	99	431.845	475.469	251.916	262.328	494.799	568.876		99	8.16075	5.40996	6.84315	6.94673	8.66432	6.33361
	100	547.05	324.496	470.317	548.529	572.404	183.023		100	6.64159	5.80913	7.06598	7.98505	8.18382	5.40996
	Average	383.857	364.249	349.975	320.354	323.741	309.539		Average	7.76832	6.82129	7.08122	7.86313	6.99705	6.95568
	SE	14.7526	13.6528	13.2662	12.756	12.9542	13.2352		SE	0.0924631	0.0759283	0.0972095	0.0838441	0.075424	0.0874098

## Sheet: Supplementary Figure 1
Supplementary Figure 1. Fluorescence intensities (Ex 405 or Ex 580) and fluorescence ratio (R405/580) of purified mC-SoNar, mC-iNAP1, and mC-iNAP4 proteins plotted with various NADPH or NADH/NAD+ concentrations
	Supplementary Figure 1(a) Ex405 mC-SoNar
	pH 7.0									pH 7.5							pH 8.0								pH 8.5
	[NADH]/[NAD+]	1	2	3	4	Average	SEM		[NADH]/[NAD+]	1	2	3	4	Average	SEM		[NADH]/[NAD+]	1	2	3	4	Average	SEM		[NADH]/[NAD+]	1	2	3	4	Average	SEM
	0	136181	158522	166798	158843	155086	6585.91		0	162148	165816	159738	160552	162064	1347.25		0	163590	126971	132555	148917	143008	8291.49		0	132624	129091	135275	129631	131655	1435.1
	0.000801	164771	155701	184967	171727	169292	6169.75		0.000801	155925	154450	151267	160673	155579	1956.54		0.000801	141982	142702	134861	136779	139081	1928.62		0.000801	120001	113205	113935	115837	115744	1523.42
	0.001402	168771	172122	174123	193145	177040	5480.59		0.001402	156997	162940	164155	164144	162059	1711.25		0.001402	135413	147977	137880	150114	142846	3640.76		0.001402	126497	117197	119037	121030	120940	2010.8
	0.002004	184138	185565	180325	190040	185017	2006.62		0.002004	180608	173669	177256	177847	177345	1426.54		0.002004	156604	145907	155936	156878	153831	2648.81		0.002004	130203	133318	132657	122961	129785	2371.22
	0.004024	229949	203232	201029	207363	210393	6649.45		0.004024	202232	214424	199095	204165	204979	3317.1		0.004024	176345	167444	181126	154102	169754	5937.77		0.004024	144739	139468	137745	131651	138401	2697.25
	0.007258	228549	220627	238959	232019	230038	3811.09		0.007258	231025	245292	242014	238782	239278	3055.21		0.007258	181151	197381	216868	206244	200411	7555.27		0.007258	164327	166620	161750	160243	163235	1408.54
	0.010101	256678	263508	268310	267840	264084	2694.86		0.010101	272857	273266	267456	268707	270572	1462.49		0.010101	254373	241679	213027	228381	234365	8873.81		0.010101	179094	177455	194557	176737	181961	4227.62
	0.014199	311301	291224	292746	304088	299840	4778.08		0.014199	303500	301718	315651	300331	305300	3510.76		0.014199	223521	274507	247519	275976	255381	12472.7		0.014199	210407	206957	214084	208062	209878	1575.87
	0.020408	348870	322244	334054	324728	332474	6027.57		0.020408	353655	346301	354586	351167	351427	1854.88		0.020408	269813	314453	293174	279474	289228	9677.96		0.020408	241879	240453	257027	231867	242806	5230.48
	0.041667	410310	417906	431183	433677	423269	5535.16		0.041667	466767	461156	452931	457690	459636	2914.13		0.041667	396943	399044	409568	422885	407110	5939.42		0.041667	310956	330986	315353	316606	318475	4342.62
	0.06383	525635	491180	499862	492936	502403	7967.45		0.06383	520375	517125	505570	515491	514640	3189.23		0.06383	453093	528349	368657	405777	438969	34440.5		0.06383	392944	375403	374140	383623	381528	4347.53
	0.111111	515791	538640	568123	561398	545988	11878.8		0.111111	567725	560517	570554	583313	570527	4756.87		0.111111	522315	557188	531377	498765	527411	12072.6		0.111111	451041	445355	448511	464265	452293	4156.68
	0.25	591592	622698	608545	595295	604532	7064.43		0.25	441703	592881	584481	587144	551552	36658.3		0.25	455407	365976	376852	410834	402267	20125.1		0.25	466175	484107	480693	484003	478744	4264.16
	0.5	614582	648466	645915	644277	638310	7956.15		0.5	629904	636144	621667	624463	628044	3195.82		0.5	431698	440746	480610	506931	464996	17557.4		0.5	558453	543231	542253	547266	547801	3712.78
	0.75	621590	653872	668399	658523	650596	10131.9		0.75	639937	640609	639436	645013	641249	1277.55		0.75	617023	510674	506890	472769	526839	31246.3		0.75	579282	568605	565874	575014	572194	3041.59
	1	619765	686000	666178	666189	659533	14054.8		1	643241	654110	649770	654436	650389	2609.3		1	601827	596028	597681	635240	607694	9262.65		1	610886	591601	602368	595885	600185	4197.74
	1.25	643083	684772	681020	683561	673109	10039.2		1.25	660715	647526	649492	655010	653186	2967.8		1.25	625802	628441	649456	656963	640166	7704.13		1.25	620239	621143	613730	608934	616012	2879.53
	1.4	640182	678013	675842	687601	670410	10394.6		1.4	674535	662970	661358	663609	665618	3009.82		1.4	680333	658062	679810	701604	679952	8888.88		1.4	636083	619585	618160	611462	621322	5229.1
	1.7	659988	693686	700057	704945	689669	10158.6		1.7	688823	673732	667134	663403	673273	5605.93		1.7	676680	689537	707077	723346	699160	10188.2		1.7	668424	636808	629300	625577	640027	9749.46
	1.9	676767	670211	689838	688434	681312	4719.68		1.9	662711	655813	654649	660683	658464	1926.63		1.9	686400	694039	701083	706216	696934	4308.09		1.9	633674	627735	629764	618875	627512	3131.68
	2.25	650865	680910	684379	691082	676809	8901.93		2.25	656751	656961	657634	653491	656209	925.447		2.25	665552	675643	686146	684026	677842	4682.22		2.25	620573	614073	629327	634180	624538	4482.75
	2.5	668226	675321	686562	678788	677224	3810.4		2.5	651620	643930	658914	634886	647338	5155.95		2.5	649924	663103	678726	673320	666268	6338.22		2.5	602509	628282	636919	631599	624827	7649.11
	3.25	670519	669204	669550	667018	669073	739.292		3.25	648595	635508	634242	637872	639054	3267.99		3.25	649898	651793	648814	642999	648376	1895.09		3.25	619569	619721	626889	617141	620830	2104.36
	3.75	676379	663083	659594	672113	667792	3892.19		3.75	643077	642806	625909	644487	639070	4402.36		3.75	656626	639721	647866	664245	652114	5316.26		3.75	608197	625093	614879	599649	611954	5375.23
	Supplementary Figure 2(b) Ex580 mC-SoNar
	pH 7.0									pH 7.5							pH 8.0								pH 8.5
	[NADH]/[NAD+]	1	2	3	4	Average	SEM		[NADH]/[NAD+]	1	2	3	4	Average	SEM		[NADH]/[NAD+]	1	2	3	4	Average	SEM		[NADH]/[NAD+]	1	2	3	4	Average	SEM
	0	1181365	1367933	1438243	1378453	1.3415e+06	55577.8		0	1348664	1378633	1347303	1338944	1353386	8685.63		0	1496304	1170251	1210906	1386133	1.3159e+06	76221		0	1428057	1389532	1451892	1389248	1.41468e+06	15391.8
	0.000801	1472487	1372271	1650983	1556622	1.51309e+06	59433.5		0.000801	1385890	1390685	1345674	1423047	1386324	15864.6		0.000801	1431544	1454658	1399739	1414363	1425076	11809.8		0.000801	1536082	1456747	1433488	1455091	1470352	22541.4
	0.001402	1493901	1530197	1546320	1698208	1.56716e+06	45038		0.001402	1395507	1440844	1438829	1413790	1.42224e+06	10829.6		0.001402	1344320	1474451	1397698	1506588	1.43076e+06	36769.3		0.001402	1567751	1480156	1504046	1493177	1.51128e+06	19445.9
	0.002004	1490237	1550435	1473385	1587615	1525418	26519.6		0.002004	1488528	1425336	1456358	1436074	1451574	13895.9		0.002004	1487005	1383909	1474807	1476812	1.45563e+06	24056.8		0.002004	1522068	1554035	1545714	1426922	1.51218e+06	29216.2
	0.004024	1718726	1519710	1473255	1545308	1.56425e+06	53607.8		0.004024	1457931	1551199	1451860	1469237	1.48256e+06	23162.3		0.004024	1455038	1369116	1523695	1287340	1.4088e+06	51369.7		0.004024	1511669	1446552	1428416	1366571	1438302	29852.2
	0.007258	1426938	1405557	1500578	1437012	1.44252e+06	20433.1		0.007258	1400616	1484668	1478784	1463213	1.45682e+06	19273.7		0.007258	1260332	1422767	1552491	1439564	1.41879e+06	60161.1		0.007258	1449464	1491667	1428661	1417432	1446806	16359.6
	0.010101	1433802	1466695	1525202	1492608	1.47958e+06	19392.3		0.010101	1478648	1493769	1468486	1464390	1.47632e+06	6542.07		0.010101	1644325	1535186	1331746	1441096	1.48809e+06	66632.9		0.010101	1403942	1396570	1533721	1423470	1.43943e+06	31939.9
	0.014199	1590103	1462995	1503550	1545420	1525517	27323.7		0.014199	1481325	1472419	1498623	1449646	1.4755e+06	10192		0.014199	1225756	1550685	1373705	1552567	1.42568e+06	78738.8		0.014199	1466693	1453103	1505858	1438217	1.46597e+06	14512.5
	0.020408	1544457	1412678	1468438	1405033	1.45765e+06	32201		0.020408	1465205	1441566	1484610	1453586	1.46124e+06	9163.01		0.020408	1237660	1492816	1383988	1309739	1.35605e+06	54502.6		0.020408	1413932	1378754	1509963	1376860	1.41988e+06	31214.8
	0.041667	1412040	1482070	1528120	1526373	1.48715e+06	27209.5		0.041667	1504206	1478660	1460939	1466796	1.47765e+06	9588.66		0.041667	1447766	1440594	1584065	1554439	1506716	36637.4		0.041667	1391383	1451695	1394861	1392634	1.40764e+06	14701.5
	0.06383	1631014	1539811	1558267	1546392	1568871	21063.4		0.06383	1490830	1473497	1463480	1448583	1.4691e+06	8869.7		0.06383	1398292	1663859	1140035	1254343	1.36413e+06	113018		0.06383	1446763	1392852	1387444	1420241	1411825	13680.6
	0.111111	1494596	1551104	1652925	1601043	1574917	33894.9		0.111111	1454503	1443390	1465676	1494584	1.46454e+06	11000		0.111111	1454276	1512340	1454483	1364008	1.44628e+06	30637.4		0.111111	1438597	1408354	1427072	1484121	1439536	16115.1
	0.25	1577885	1655855	1594149	1533150	1.59026e+06	25384.6		0.25	1076895	1423800	1421913	1403678	1.33157e+06	85013.3		0.25	1212115	943945	996122	1159010	1077798	64046.9		0.25	1336037	1351495	1346244	1364815	1.34965e+06	5988.15
	0.5	1596855	1676060	1665244	1656639	1.6487e+06	17732.3		0.5	1482560	1490557	1449950	1466605	1472418	8992.99		0.5	1084385	1110467	1195989	1273403	1166061	42991.9		0.5	1489781	1445057	1441215	1435991	1453011	12396.7
	0.75	1600824	1637098	1693305	1671343	1.65064e+06	20236		0.75	1479526	1491009	1481964	1456595	1.47727e+06	7321.99		0.75	1489138	1240935	1251525	1159714	1285328	70964.1		0.75	1483413	1466887	1424997	1472833	1.46203e+06	12809.4
	1	1604521	1738218	1688074	1680931	1677936	27591.4		1	1485752	1508061	1493073	1491680	1.49464e+06	4746.37		1	1427337	1420230	1415189	1488942	1.43792e+06	17187.4		1	1547885	1471505	1519847	1514771	1513502	15779.2
	1.25	1645326	1737725	1718175	1694627	1.69896e+06	19931.8		1.25	1519232	1464214	1493950	1495218	1.49315e+06	11263.8		1.25	1472191	1471100	1503381	1533075	1.49494e+06	14751.8		1.25	1554715	1552437	1546425	1538830	1.5481e+06	3550.9
	1.4	1632142	1710921	1684756	1686204	1.67851e+06	16579.8		1.4	1501159	1479923	1509641	1513446	1.50104e+06	7493.49		1.4	1576654	1541342	1541897	1586639	1561633	11733.7		1.4	1557545	1521920	1550590	1530564	1.54015e+06	8345.68
	1.7	1669263	1732106	1704053	1733321	1.70969e+06	15074.9		1.7	1517728	1496400	1515972	1502781	1.50822e+06	5162.29		1.7	1555631	1578818	1599345	1629026	1590705	15584.8		1.7	1593414	1546829	1548186	1533136	1.55539e+06	13122
	1.9	1710103	1687984	1719230	1693542	1.70271e+06	7236.91		1.9	1469136	1457053	1486214	1492548	1.47624e+06	8083.11		1.9	1568869	1580850	1592374	1594683	1584194	5936.96		1.9	1531862	1512667	1552389	1518648	1.52889e+06	8799.24
	2.25	1649260	1718720	1690025	1716013	1.6935e+06	16104.2		2.25	1483883	1459343	1489211	1474562	1.47675e+06	6544.38		2.25	1527239	1515572	1565965	1554576	1540838	11702.6		2.25	1494519	1481557	1521621	1528163	1506465	11043.9
	2.5	1696810	1699782	1711381	1676987	1696240	7146.09		2.5	1477898	1432143	1459553	1409110	1444676	15130.1		2.5	1470906	1491918	1552452	1529429	1.51118e+06	18324.4		2.5	1489136	1518148	1555913	1521051	1521062	13669.8
	3.25	1642453	1684487	1640772	1658979	1.65667e+06	10140.6		3.25	1430386	1404633	1396628	1408488	1.41003e+06	7219.68		3.25	1478747	1456923	1466820	1436946	1459859	8845.14		3.25	1477255	1506504	1508450	1477854	1.49252e+06	8647.87
	3.75	1638410	1623760	1612747	1660689	1.6339e+06	10361.2		3.75	1445218	1414582	1381554	1424555	1.41648e+06	13274.4		3.75	1481137	1426997	1445846	1468701	1.45567e+06	12031.3		3.75	1461210	1495540	1476359	1442784	1.46897e+06	11204.5
	Supplementary Figure 1(c) Ex405/580 mC-SoNar
	pH 7.0									pH 7.5							pH 8.0								pH 8.5
	[NADH]/[NAD+]	1	2	3	4	Average	SEM		[NADH]/[NAD+]	1	2	3	4	Average	SEM		[NADH]/[NAD+]	1	2	3	4	Average	SEM		[NADH]/[NAD+]	1	2	3	4	Average	SEM
	0	0.115274	0.115884	0.115973	0.115233	0.115591	0.000195986		0	0.120229	0.120276	0.118561	0.119909	0.119744	0.000402456		0	0.109329	0.108499	0.109468	0.107433	0.108682	0.000468045		0	0.0928702	0.0929025	0.0931715	0.0933102	0.0930636	0.000106379
	0.000801	0.1119	0.113462	0.112034	0.11032	0.111929	0.000642317		0.000801	0.112509	0.11106	0.11241	0.112908	0.112222	0.000401788		0.000801	0.099181	0.0981	0.0963472	0.0967071	0.0975839	0.000652892		0.000801	0.0781215	0.0777108	0.079481	0.0796081	0.0787303	0.00047819
	0.001402	0.112973	0.112484	0.112605	0.113735	0.112949	0.000281793		0.001402	0.112502	0.113086	0.114089	0.116102	0.113945	0.000790248		0.001402	0.10073	0.100361	0.0986479	0.0996384	0.0998442	0.000458661		0.001402	0.0806869	0.0791788	0.0791445	0.0810554	0.0800164	0.000499229
	0.002004	0.123563	0.119686	0.122388	0.119702	0.121335	0.00097728		0.002004	0.121333	0.121844	0.121712	0.123843	0.122183	0.000563672		0.002004	0.105315	0.105431	0.105733	0.106227	0.105677	0.000203647		0.002004	0.0855435	0.0857883	0.0858225	0.0861722	0.0858316	0.000129414
	0.004024	0.13379	0.133731	0.136452	0.134189	0.134541	0.000645299		0.004024	0.138712	0.138231	0.137131	0.13896	0.138258	0.000405103		0.004024	0.121196	0.122301	0.118873	0.119706	0.120519	0.000764008		0.004024	0.0957478	0.0964141	0.096432	0.0963367	0.0962327	0.000162932
	0.007258	0.160167	0.156968	0.159245	0.161459	0.15946	0.000946745		0.007258	0.164945	0.165217	0.163657	0.16319	0.164252	0.000490944		0.007258	0.143733	0.13873	0.13969	0.143268	0.141355	0.00125746		0.007258	0.113371	0.111701	0.113218	0.113052	0.112835	0.000383809
	0.010101	0.179019	0.179661	0.175918	0.179444	0.178511	0.000874511		0.010101	0.184531	0.182937	0.18213	0.183494	0.183273	0.000504205		0.010101	0.154698	0.157427	0.159961	0.158477	0.157641	0.00111019		0.010101	0.127565	0.127065	0.126853	0.124159	0.126411	0.00076513
	0.014199	0.195774	0.19906	0.194703	0.196767	0.196576	0.000929065		0.014199	0.204884	0.204913	0.210627	0.207175	0.2069	0.0013534		0.014199	0.182354	0.177023	0.180184	0.177755	0.179329	0.00121361		0.014199	0.143457	0.142424	0.142167	0.144667	0.143179	0.000568855
	0.020408	0.225885	0.228109	0.227489	0.231118	0.22815	0.00109448		0.020408	0.241369	0.240226	0.238841	0.241587	0.240506	0.000630001		0.020408	0.218003	0.210644	0.211833	0.213381	0.213465	0.0016129		0.020408	0.171068	0.174399	0.170221	0.168403	0.171023	0.00125523
	0.041667	0.29058	0.281975	0.282166	0.284123	0.284711	0.00201564		0.041667	0.310308	0.311874	0.310027	0.312034	0.311061	0.000519895		0.041667	0.274176	0.277	0.258555	0.27205	0.270445	0.00409096		0.041667	0.223487	0.228	0.226082	0.227343	0.226228	0.000996543
	0.06383	0.322275	0.318987	0.320781	0.318765	0.320202	0.000825237		0.06383	0.349051	0.350951	0.345457	0.355859	0.350329	0.00216665		0.06383	0.324033	0.317544	0.323373	0.323498	0.322112	0.00152931		0.06383	0.271602	0.269521	0.269661	0.270111	0.270224	0.00047634
	0.111111	0.345104	0.347262	0.343708	0.350645	0.34668	0.00151053		0.111111	0.390322	0.388334	0.389277	0.390285	0.389554	0.000473445		0.111111	0.359158	0.368428	0.365337	0.365661	0.364646	0.00195635		0.111111	0.313528	0.316224	0.314288	0.312822	0.314215	0.000733348
	0.25	0.374927	0.376058	0.381737	0.388282	0.380251	0.00306364		0.25	0.410163	0.416408	0.411053	0.41829	0.413978	0.00199168		0.25	0.375713	0.387709	0.378319	0.35447	0.374053	0.00701751		0.25	0.348924	0.358201	0.357062	0.354629	0.354704	0.00206577
	0.5	0.38487	0.386899	0.38788	0.388906	0.387139	0.000860068		0.5	0.424876	0.426783	0.428751	0.425788	0.426549	0.000830667		0.5	0.398104	0.396901	0.401852	0.398092	0.398737	0.00107574		0.5	0.374856	0.375924	0.376247	0.381107	0.377033	0.00138999
	0.75	0.388294	0.399409	0.39473	0.394008	0.39411	0.00227862		0.75	0.432528	0.429648	0.431479	0.442822	0.434119	0.00296144		0.75	0.414349	0.411524	0.405018	0.40766	0.409638	0.00206171		0.75	0.390506	0.387627	0.397105	0.390414	0.391413	0.0020116
	1	0.386262	0.394657	0.394638	0.396321	0.39297	0.00227049		1	0.43294	0.433742	0.43519	0.438724	0.435149	0.00127941		1	0.421643	0.41967	0.422333	0.426639	0.422571	0.00146849		1	0.394659	0.402038	0.396335	0.393383	0.396604	0.00190967
	1.25	0.390854	0.394062	0.396362	0.40337	0.396162	0.00265468		1.25	0.434901	0.442235	0.434748	0.43807	0.437488	0.00175759		1.25	0.425082	0.427191	0.431997	0.428526	0.428199	0.00145093		1.25	0.398941	0.400108	0.39687	0.395712	0.397908	0.000991879
	1.4	0.392234	0.396285	0.401151	0.40778	0.399363	0.00334592		1.4	0.449343	0.447976	0.43809	0.438476	0.443471	0.00300954		1.4	0.431504	0.426941	0.440892	0.442195	0.435383	0.0036863		1.4	0.408388	0.407107	0.398661	0.399501	0.403414	0.00252132
	1.7	0.395377	0.400487	0.410819	0.406702	0.403346	0.0034008		1.7	0.453851	0.450235	0.44007	0.44145	0.446402	0.00335162		1.7	0.434987	0.436743	0.442104	0.444036	0.439468	0.00214705		1.7	0.419492	0.411686	0.406476	0.408038	0.411423	0.00290274
	1.9	0.395746	0.397048	0.401248	0.406505	0.400137	0.00242573		1.9	0.451089	0.450096	0.440481	0.442654	0.44608	0.00265043		1.9	0.437513	0.439029	0.440275	0.442857	0.439918	0.00113062		1.9	0.413663	0.414986	0.405674	0.407517	0.41046	0.00227858
	2.25	0.394641	0.396173	0.404952	0.402725	0.399623	0.00249585		2.25	0.442589	0.450176	0.441599	0.443176	0.444385	0.00195749		2.25	0.435788	0.445801	0.438162	0.440008	0.43994	0.00213611		2.25	0.415233	0.414478	0.41359	0.414995	0.414574	0.000363859
	2.5	0.393813	0.397299	0.401174	0.404766	0.399263	0.00237172		2.5	0.44091	0.449627	0.451449	0.450558	0.448136	0.00243724		2.5	0.441853	0.444463	0.437196	0.440243	0.440939	0.00152071		2.5	0.404603	0.413848	0.409354	0.415239	0.410761	0.00240617
	3.25	0.408242	0.397275	0.40807	0.402065	0.403913	0.00263797		3.25	0.453441	0.452437	0.454124	0.452877	0.45322	0.000364698		3.25	0.439492	0.447376	0.442327	0.447476	0.444168	0.00196826		3.25	0.419406	0.411364	0.415585	0.417593	0.415987	0.00172728
	3.75	0.412826	0.408363	0.408988	0.404719	0.408724	0.00166001		3.75	0.444969	0.454414	0.453047	0.452413	0.451211	0.0021221		3.75	0.443326	0.448299	0.448088	0.452267	0.447995	0.00182925		3.75	0.416228	0.417971	0.416483	0.415619	0.416576	0.000499316
	Supplementary Figure 1(d) Ex405 mC-iNAP1
	pH 7.0									pH 7.5							pH 8.0								pH 8.5
	NADPH(µM)	1	2	3	4	Average	SEM		NADPH(µM)	1	2	3	4	Average	SEM		NADPH(µM)	1	2	3	4	Average	SEM		NADPH(µM)	1	2	3	4	Average	SEM
	0	161201	155758	148697	152442	154524	2651.94		0	140547	136077	136276	139315	138054	1113.37		0	144850	131251	138921	141202	139056	2873.91		0	98226	94214	105833	95510	98445.8	2600.42
	0.0005	159345	152241	170022	149021	157657	4651.67		0.0005	146697	140085	139060	147202	143261	2142.29		0.0005	142344	140649	151401	144080	144618	2366.83		0.0005	95924	96299	95824	95925	95993	104.715
	0.005	152112	167015	161873	157021	159505	3199.4		0.005	147968	149075	146238	152870	149038	1404.47		0.005	159018	148529	144246	160650	153111	3992.83		0.005	103608	106753	107100	101870	104833	1261.8
	0.025	164589	173946	177905	168595	171259	2929.38		0.025	157997	161932	159260	161943	160283	989.407		0.025	162949	159476	158226	160955	160402	1015.93		0.025	112510	110976	111572	115281	112585	952.588
	0.05	186726	189263	180814	180669	184368	2157.06		0.05	175698	173620	162733	169530	170395	2857.4		0.05	167404	168407	180375	174745	172733	3021.6		0.05	130802	124233	128324	123079	126610	1794.17
	0.25	268853	250229	253011	257805	257474	4102.84		0.25	247897	250977	248208	244540	247906	1318.21		0.25	258950	258806	270194	260864	262204	2704.48		0.25	194907	194968	183910	183265	189262	3279.13
	0.5	294565	296582	309667	310462	302819	4206.53		0.5	287545	311595	308669	304500	303077	5378.16		0.5	347823	342340	315130	353111	339601	8448.14		0.5	247995	248736	244864	236316	244478	2847.03
	1	469635	450038	408273	438438	441596	12838.3		1	450687	430541	454983	426380	440648	7141.43		1	478212	473989	464617	479721	474135	3396.55		1	383733	342980	357246	338716	355669	10159.1
	2	578865	565334	567894	566086	569545	3152.85		2	575003	631167	436260	572791	553805	41444.3		2	618954	634766	639256	613787	626691	6120.04		2	441966	463035	449554	427612	445542	7395.8
	2.5	599537	570476	588327	586776	586279	5985.75		2.5	605149	570075	592396	574940	585640	8077.77		2.5	625451	634652	636932	651721	637189	5442.6		2.5	488340	484326	520478	520975	503530	9962.82
	4	632850	632800	636977	623630	631564	2820.02		4	442419	541079	523465	397973	476234	33793.3		4	698372	670215	696623	713039	694562	8911.32		4	524297	559295	544469	534408	540617	7464.36
	5	643923	641515	645673	646977	644522	1181.55		5	597739	449813	531658	609787	547249	36739.1		5	736867	717384	758685	711996	731233	10595.6		5	562742	568924	569131	543790	561147	5972.41
	10	627874	603705	654419	664674	637668	13721.4		10	581328	621612	610816	622010	608942	9562.72		10	656269	680241	680961	715195	683166	12120		10	568990	573706	537826	555126	558912	8059.06
	12.5	672481	671167	688497	670655	675700	4282.96		12.5	610399	631810	635189	602068	619866	8082.11		12.5	706035	710809	709214	703959	707504	1543.05		12.5	569157	588800	569153	561232	572086	5876.14
	25	707548	714210	688862	687171	699448	6747.31		25	688777	685459	674710	637766	671678	11695.8		25	742574	766632	756466	728624	748574	8278.37		25	621457	612491	599588	574632	602042	10179.4
	31.25	699670	708203	686971	706185	700257	4788.38		31.25	690616	683238	669517	673932	679326	4726.52		31.25	706197	737364	688727	748377	720166	13769.5		31.25	616102	695256	633390	680029	656194	18755.8
	50	723394	711912	711328	720272	716726	3018.68		50	713385	693780	638772	692630	684642	16014.4		50	761731	783861	755929	785064	771646	7497.67		50	660061	632595	636246	619255	637039	8498.34
	62.5	718688	718683	724396	722175	720986	1403.16		62.5	723705	686326	698814	703060	702976	7768.76		62.5	792660	777720	789648	791876	787976	3477.68		62.5	654269	632718	643089	623549	638406	6624.76
	75	738058	723641	728768	736432	731725	3370.93		75	730748	682273	706773	690966	702690	10638.9		75	812919	824475	819627	822264	819821	2505.05		75	626752	647863	644390	634751	638439	4782.03
	100	714464	725571	727915	727863	723953	3209.94		100	733244	679979	696094	666033	693838	14500.3		100	822894	804102	808845	837975	818454	7632.69		100	601098	642281	647061	622147	628147	10508.6
	125	712907	726135	715078	728620	720685	3922.19		125	738332	728869	721646	721929	727694	3919.62		125	803046	820069	817750	813484	813587	3769.06		125	652696	644060	572280	626451	623872	18043.4
	200	728162	726778	715599	716274	721703	3344.24		200	739132	730697	730682	724857	731342	2938.13		200	805625	797373	807982	796816	801949	2846.01		200	657943	660947	646168	643660	652180	4270.12
	250	718937	709017	716982	684531	707367	7908.43		250	732476	730752	719145	712856	723807	4699.67		250	819082	818269	845069	798438	820214	9561.34		250	659422	666596	649756	648321	656024	4300.56
	Supplementary Figure 1(e) Ex580 mC-iNAP1
	pH 7.0									pH 7.5							pH 8.0								pH 8.5
	NADPH(µM)	1	2	3	4	Average	SEM		NADPH(µM)	1	2	3	4	Average	SEM		NADPH(µM)	1	2	3	4	Average	SEM		NADPH(µM)	1	2	3	4	Average	SEM
	0	1530619	1474656	1413608	1450059	1.46724e+06	24568.7		0	1291350	1255868	1259121	1271446	1.26945e+06	8035.09		0	1424666	1297213	1382670	1406393	1.37774e+06	28183.8		0	1146993	1095158	1228412	1110064	1.14516e+06	29813.6
	0.0005	1498575	1485428	1623781	1465952	1518434	35749.3		0.0005	1363945	1287775	1287169	1338824	1.31943e+06	19149.7		0.0005	1433267	1420071	1504706	1453326	1.45284e+06	18590.4		0.0005	1116930	1122640	1114332	1114776	1.11717e+06	1909.71
	0.005	1455114	1592310	1578234	1525706	1537841	31077.2		0.005	1379609	1360391	1326456	1378657	1.36128e+06	12421.1		0.005	1535773	1484436	1442318	1595020	1.51439e+06	32977.3		0.005	1192000	1240942	1227047	1159801	1.20495e+06	18234.2
	0.025	1551605	1572317	1607195	1562031	1573287	12067.5		0.025	1347345	1401052	1375776	1387974	1.37804e+06	11458.4		0.025	1500597	1478990	1481972	1475261	1484205	5633.79		0.025	1202730	1195159	1199266	1249170	1.21158e+06	12624.8
	0.05	1606797	1587145	1565331	1557763	1579259	11092.8		0.05	1420088	1399691	1321359	1388661	1.38245e+06	21378.6		0.05	1459884	1459629	1559221	1505984	1.49618e+06	23670.8		0.05	1286581	1227557	1267399	1226295	1251958	14975.5
	0.25	1549028	1555700	1531188	1576766	1.55317e+06	9414.25		0.25	1411655	1428953	1401525	1387942	1.40752e+06	8639.59		0.25	1583233	1531095	1641535	1571845	1581927	22804.2		0.25	1276764	1279571	1209974	1193982	1.24007e+06	22242.3
	0.5	1580240	1541885	1634025	1575817	1.58299e+06	19046.4		0.5	1383829	1442326	1412936	1403808	1.41072e+06	12161.2		0.5	1552565	1587700	1560551	1656305	1.58928e+06	23572.9		0.5	1283640	1275961	1260098	1186525	1251556	22224.2
	1	1561836	1520714	1371368	1524858	1494694	42135		1	1419098	1401972	1408234	1393957	1.40582e+06	5304.64		1	1632670	1585203	1521563	1624049	1.59087e+06	25304.3		1	1337156	1222014	1270529	1224578	1.26357e+06	26942.2
	2	1581478	1570388	1565061	1569735	1.57167e+06	3479.26		2	1417220	1604356	1083879	1414628	1.38002e+06	108247		2	1571696	1596861	1623089	1538504	1.58254e+06	18041.8		2	1293699	1246076	1247802	1243505	1.25777e+06	12008.7
	2.5	1577395	1552096	1567019	1559624	1.56403e+06	5395.91		2.5	1424362	1345356	1389225	1353772	1.37818e+06	18092.2		2.5	1494315	1503593	1504210	1539667	1.51045e+06	9999.7		2.5	1290813	1270210	1368476	1380150	1.32741e+06	27506.2
	4	1576756	1593094	1599911	1566452	1.58405e+06	7617.18		4	1001328	1207668	1173745	907255	1072499	71234.5		4	1516190	1482772	1522769	1583841	1526393	21056.1		4	1286523	1363461	1307269	1288443	1311424	17965.9
	5	1555998	1568314	1571767	1577821	1568475	4599.7		5	1298744	994134	1164585	1317102	1.19364e+06	74686.3		5	1564532	1526135	1615131	1515643	1.55536e+06	22524.5		5	1300561	1317385	1312892	1271753	1.30065e+06	10267.1
	10	1448478	1398578	1506465	1558868	1.4781e+06	34796.1		10	1225096	1300697	1279383	1302407	1.2769e+06	18043.3		10	1379908	1413819	1420257	1487457	1.42536e+06	22511.4		10	1272460	1289451	1206371	1244867	1.25329e+06	18137.1
	12.5	1574241	1571951	1587402	1556142	1572434	6409.43		12.5	1280895	1314316	1317234	1256292	1.29218e+06	14528.7		12.5	1472040	1466656	1490904	1489849	1.47986e+06	6172.84		12.5	1257504	1338697	1266125	1245692	1.277e+06	20986.2
	25	1630776	1632045	1596053	1588168	1.61176e+06	11461.5		25	1406325	1412057	1404914	1296700	1379999	27809.3		25	1535136	1569574	1541860	1503727	1.53757e+06	13521.4		25	1352554	1325722	1303067	1246391	1.30693e+06	22573.2
	31.25	1602653	1611198	1548471	1592890	1588803	13954.5		31.25	1404931	1385903	1385376	1368591	1.3862e+06	7425.71		31.25	1435876	1525685	1396262	1516935	1.46869e+06	31488.9		31.25	1320888	1483375	1361737	1448590	1.40365e+06	37618.6
	50	1621495	1593658	1611443	1610135	1.60918e+06	5763.57		50	1426843	1397166	1291534	1397449	1378248	29731.2		50	1518105	1565644	1506025	1564015	1.53845e+06	15433.7		50	1381725	1341997	1349141	1320511	1.34834e+06	12681.6
	62.5	1624307	1609248	1628390	1614837	1.6192e+06	4364.78		62.5	1435438	1370954	1402019	1406710	1.40378e+06	13201.8		62.5	1590415	1539346	1564381	1568067	1.56555e+06	10458.7		62.5	1368352	1331577	1345290	1317261	1340620	10871.6
	75	1645042	1606974	1625373	1625033	1.62561e+06	7774.38		75	1450481	1354322	1405873	1383305	1.3985e+06	20287.5		75	1604757	1630299	1605570	1617684	1.61458e+06	6016.6		75	1306961	1354381	1353413	1338423	1.33829e+06	11064.8
	100	1590307	1617516	1615443	1609891	1.60829e+06	6206.42		100	1438260	1347428	1377977	1323712	1.37184e+06	24768.1		100	1612841	1575084	1575891	1633971	1.59945e+06	14490.6		100	1254389	1340300	1352965	1306315	1.31349e+06	22025.5
	125	1589668	1600565	1580674	1602848	1.59344e+06	5135.46		125	1445342	1443384	1432843	1429584	1.43779e+06	3874.45		125	1567926	1591222	1595506	1580072	1.58368e+06	6177.53		125	1350363	1326722	1195826	1315042	1.29699e+06	34511.7
	200	1598357	1609251	1562975	1565728	1.58408e+06	11617.6		200	1445274	1432039	1434216	1418271	1432450	5543.67		200	1548111	1547316	1565635	1546955	1.552e+06	4549.99		200	1342954	1360327	1326410	1318925	1337154	9212.12
	250	1560008	1538487	1547334	1481055	1531721	17456.5		250	1428206	1417038	1404726	1384734	1408676	9310.24		250	1569394	1571433	1623433	1528494	1.57319e+06	19449.9		250	1341916	1338618	1319690	1317735	1.32949e+06	6271.27
	Supplementary Figure 1(f) Ex405/580 mC-iNAP1
	pH 7.0									pH 7.5							pH 8.0								pH 8.5
	NADPH(µM)	1	2	3	4	Average	SEM		NADPH(µM)	1	2	3	4	Average	SEM		NADPH(µM)	1	2	3	4	Average	SEM		NADPH(µM)	1	2	3	4	Average	SEM
	0	0.105318	0.105623	0.10519	0.105128	0.105315	0.000110174		0	0.108837	0.108353	0.108231	0.109572	0.108748	0.000304192		0	0.101673	0.101179	0.100473	0.1004	0.100931	0.000303278		0	0.0856378	0.0860278	0.0861543	0.0860401	0.085965	0.000112715
	0.0005	0.106331	0.10249	0.104707	0.101655	0.103796	0.00106256		0.0005	0.107553	0.108781	0.108036	0.109949	0.10858	0.000521529		0.0005	0.0993144	0.0990436	0.100618	0.0991381	0.0995286	0.000367544		0.0005	0.0858818	0.0857791	0.0859923	0.0860487	0.0859255	5.98543e-05
	0.005	0.104536	0.104888	0.102566	0.102917	0.103727	0.000577935		0.005	0.107254	0.109582	0.110247	0.110883	0.109492	0.000791866		0.005	0.103543	0.100058	0.10001	0.10072	0.101082	0.000835916		0.005	0.0869195	0.0860258	0.0872827	0.087834	0.0870155	0.000379712
	0.025	0.106077	0.11063	0.110693	0.107933	0.108833	0.00112164		0.025	0.117265	0.115579	0.11576	0.116676	0.11632	0.000396148		0.025	0.108589	0.107828	0.106767	0.109103	0.108072	0.000507639		0.025	0.0935455	0.0928546	0.0930336	0.0922861	0.0929299	0.000259793
	0.05	0.11621	0.119247	0.115512	0.11598	0.116737	0.000849257		0.05	0.123723	0.124042	0.123156	0.122082	0.123251	0.000430574		0.05	0.114669	0.115377	0.115683	0.116034	0.115441	0.000290024		0.05	0.101666	0.101203	0.10125	0.100367	0.101122	0.000272337
	0.25	0.173562	0.160847	0.165238	0.163502	0.165787	0.00274446		0.25	0.175607	0.175637	0.177099	0.176189	0.176133	0.000348531		0.25	0.163558	0.169033	0.164598	0.16596	0.165787	0.00118851		0.25	0.152657	0.15237	0.151995	0.153491	0.152628	0.000317837
	0.5	0.186405	0.19235	0.189512	0.197017	0.191321	0.00225345		0.5	0.207789	0.216036	0.218459	0.21691	0.214799	0.00238956		0.5	0.224031	0.21562	0.201935	0.213192	0.213695	0.00455605		0.5	0.193197	0.19494	0.194321	0.199166	0.195406	0.00130434
	1	0.300694	0.295939	0.297712	0.287527	0.295468	0.00282295		1	0.317587	0.307097	0.323088	0.305877	0.313412	0.00416033		1	0.292902	0.299008	0.305355	0.295386	0.298163	0.00270545		1	0.286977	0.280668	0.281179	0.276598	0.281355	0.00213576
	2	0.366028	0.359996	0.362857	0.360625	0.362377	0.00136308		2	0.405726	0.393408	0.402499	0.404906	0.401635	0.00282634		2	0.393813	0.397509	0.393851	0.398951	0.396031	0.00130313		2	0.34163	0.371595	0.360277	0.343876	0.354344	0.00709461
	2.5	0.38008	0.367552	0.375443	0.376229	0.374826	0.0026279		2.5	0.424856	0.423735	0.426422	0.424695	0.424927	0.000556294		2.5	0.418554	0.42209	0.423433	0.423287	0.421841	0.00113629		2.5	0.37832	0.381296	0.380334	0.377477	0.379357	0.000881495
	4	0.401362	0.397214	0.398133	0.398116	0.398706	0.000910841		4	0.441832	0.448036	0.445978	0.438656	0.443626	0.00209962		4	0.46061	0.452001	0.457471	0.450196	0.45507	0.00240879		4	0.40753	0.410202	0.416493	0.41477	0.412249	0.00205808
	5	0.413833	0.409048	0.410794	0.410045	0.41093	0.00103167		5	0.460244	0.452467	0.456521	0.462976	0.458052	0.00228375		5	0.470982	0.470066	0.469736	0.469765	0.470137	0.000291406		5	0.432692	0.431859	0.433494	0.427591	0.431409	0.00131572
	10	0.433472	0.431656	0.434407	0.426382	0.431479	0.00179234		10	0.474516	0.477907	0.47743	0.477585	0.47686	0.000787376		10	0.475589	0.481137	0.479463	0.480817	0.479252	0.00127367		10	0.447157	0.444923	0.445821	0.445932	0.445958	0.000459162
	12.5	0.427178	0.426964	0.433726	0.430973	0.42971	0.00162457		12.5	0.476541	0.480714	0.482214	0.479242	0.479678	0.00120887		12.5	0.47963	0.484646	0.475694	0.472504	0.478118	0.00261884		12.5	0.452609	0.439831	0.449524	0.450538	0.448125	0.00283839
	25	0.433872	0.437617	0.431603	0.432682	0.433943	0.00130911		25	0.489771	0.485433	0.48025	0.491838	0.486823	0.00256537		25	0.483719	0.488433	0.490619	0.484545	0.486829	0.00162858		25	0.459469	0.462006	0.460136	0.461037	0.460662	0.000551135
	31.25	0.43657	0.439551	0.443645	0.443336	0.440775	0.00168263		31.25	0.491566	0.492991	0.483275	0.492428	0.490065	0.0022823		31.25	0.491823	0.4833	0.493265	0.493348	0.490434	0.00240356		31.25	0.46643	0.468699	0.465134	0.469442	0.467426	0.000997068
	50	0.446128	0.446716	0.441423	0.447336	0.445401	0.00134867		50	0.499974	0.496562	0.494584	0.495639	0.49669	0.00116705		50	0.501764	0.500664	0.501937	0.501954	0.50158	0.000308348		50	0.477708	0.471383	0.471593	0.468951	0.472409	0.00186533
	62.5	0.442458	0.446596	0.444854	0.447212	0.44528	0.00106491		62.5	0.50417	0.500619	0.498434	0.49979	0.500753	0.00122472		62.5	0.498398	0.505228	0.504767	0.505001	0.503349	0.00165279		62.5	0.478144	0.475164	0.47803	0.473368	0.476177	0.00116256
	75	0.448656	0.450313	0.44837	0.45318	0.45013	0.00110323		75	0.503797	0.503775	0.502729	0.499504	0.502451	0.00101355		75	0.506568	0.50572	0.51049	0.508297	0.507769	0.0010536		75	0.479549	0.478346	0.476122	0.474253	0.477068	0.00117647
	100	0.449262	0.448571	0.450598	0.452119	0.450138	0.000783178		100	0.509813	0.50465	0.505156	0.503156	0.505694	0.00143735		100	0.510214	0.510514	0.513262	0.512846	0.511709	0.00078357		100	0.479196	0.479207	0.478254	0.476261	0.478229	0.000693084
	125	0.448463	0.453674	0.452388	0.454578	0.452276	0.0013481		125	0.510835	0.504972	0.503646	0.504992	0.506112	0.00160582		125	0.512171	0.515371	0.512533	0.51484	0.513729	0.00080551		125	0.483349	0.485452	0.478565	0.476373	0.480935	0.00209477
	200	0.455569	0.451625	0.457844	0.45747	0.455627	0.00142398		200	0.511413	0.510249	0.509464	0.511085	0.510553	0.000437791		200	0.520392	0.515327	0.516073	0.515087	0.51672	0.00124209		200	0.489922	0.485874	0.487156	0.488019	0.487743	0.000849738
	250	0.460855	0.460853	0.463366	0.462191	0.461816	0.000605133		250	0.512864	0.51569	0.511947	0.514796	0.513824	0.000859807		250	0.52191	0.520715	0.520544	0.522369	0.521385	0.000447119		250	0.491403	0.497973	0.492355	0.491996	0.493432	0.00152641
	Supplementary Figure 1(g) Ex405 mC-iNAP4
	pH 7.0									pH 7.5							pH 8.0								pH 8.5
	NADPH(µM)	1	2	3	4	Average	SEM		NADPH(µM)	1	2	3	4	Average	SEM		NADPH(µM)	1	2	3	4	Average	SEM		NADPH(µM)	1	2	3	4	Average	SEM
	0	122480	123328	107514	110761	116021	4032.65		0	121766	130623	126408	130368	127291	2079.17		0	111373	119197	119168	116051	116447	1845.46		0	115384	114798	102823	110058	110766	2903.67
	0.0005	124589	120565	93609	109899	112166	6918.43		0.0005	134040	137858	134862	129178	133984	1799.99		0.0005	124360	124091	126334	129198	125996	1178.72		0.0005	123709	124494	116730	91948	114220	7626.37
	0.005	126201	122554	103914	113426	116524	4988.44		0.005	129585	130341	117600	130506	127008	3142.4		0.005	128332	128282	120927	124017	125390	1798.67		0.005	123921	122977	122456	120725	122520	670.682
	0.025	126916	123092	101845	111662	115879	5690.48		0.025	132414	140366	91411	132721	124228	11092.5		0.025	133383	132324	125435	125662	129201	2120.33		0.025	129069	129966	127246	124401	127670	1227.97
	0.05	130881	125770	102870	113991	118378	6263.06		0.05	135272	139574	145942	143487	141069	2335.11		0.05	147803	139137	123685	130492	135279	5236.66		0.05	126028	131724	124693	121202	125912	2188.28
	0.25	134725	129738	110494	120548	123876	5340.24		0.25	142372	140236	146565	137578	141688	1898.54		0.25	140119	115295	140771	141019	134301	6338.18		0.25	148500	134090	140765	90461	128454	13002
	0.5	143174	139800	96636	126688	126574	10594		0.5	130490	137455	113904	134580	129107	5265.35		0.5	136410	145843	139954	134676	139221	2465.54		0.5	139365	133722	137585	119764	132609	4440.69
	1	150553	144050	138845	133561	141752	3631.82		1	158440	159027	174581	156421	162117	4191.9		1	145702	150003	147005	148780	147872	949.834		1	140953	145125	140998	135264	140585	2025.48
	2	156839	154619	127892	138167	144379	6895.16		2	158369	160680	96680	152992	142180	15252		2	172873	160874	157448	163429	163656	3307.61		2	154739	151300	154976	139794	150202	3569.63
	2.5	180277	174692	164876	155955	168950	5375.4		2.5	167740	186456	167985	168112	172573	4628.23		2.5	161640	167241	169346	171742	167492	2156.55		2.5	149655	157129	144826	149459	150267	2544.91
	4	182042	149824	128005	158352	154556	11170		4	226546	211041	174417	176998	197250	12845		4	195792	182807	184343	182452	186348	3174.46		4	169020	171127	170764	165860	169193	1202.33
	5	180188	188103	179300	182918	182627	1980.93		5	203036	186903	195602	196340	195470	3309.23		5	186794	175602	188987	185654	184259	2967.46		5	168677	172553	170709	171744	170921	837.717
	10	213032	205442	205985	182413	201718	6663.11		10	234052	224371	224578	227202	227551	2260.82		10	190398	196758	198721	196560	195609	1804.25		10	178820	183975	175297	171267	177340	2696.74
	12.5	178025	242169	244589	227816	223150	15490.3		12.5	244411	254798	242176	251177	248140	2930.12		12.5	222797	226730	211925	234887	224085	4771.48		12.5	204204	207543	227957	208377	212020	5388.2
	25	344935	311006	283479	293938	308340	13453		25	344369	340901	338708	314628	334652	6775.46		25	265903	303348	314741	276028	290005	11424.3		25	284211	282721	251989	274933	273464	7441.57
	31.25	370179	338592	326606	310045	336356	12702.8		31.25	364765	377006	340280	383017	366267	9458.1		31.25	345491	345342	347576	338861	344318	1888.96		31.25	360079	304742	313001	298007	318957	14045.9
	50	421573	387841	383690	369149	390563	11086.1		50	452264	448017	473324	431988	451398	8513.12		50	396274	402269	393973	404992	399377	2561.31		50	449589	354895	349187	361314	378746	23743.8
	62.5	444266	399202	388821	382790	403770	13917.7		62.5	457660	447991	445094	445334	449020	2953.93		62.5	393951	418937	414706	416003	410899	5718.31		62.5	388153	389897	377185	397747	388246	4236.24
	75	450281	406690	380199	399277	409112	14814		75	457410	502631	517135	509678	496714	13431.6		75	418908	462703	449929	455808	446837	9668.67		75	418513	412820	404510	407368	410803	3094.53
	100	462983	446164	429738	402898	435446	12796.9		100	501703	512866	531212	515978	515440	6085.34		100	470199	467157	462437	469339	467283	1737.57		100	438101	441279	413539	411684	426151	7852.89
	125	465270	448089	412095	426824	438070	11695.4		125	545828	545314	552307	529351	543200	4882.86		125	464034	451894	508837	457156	470480	13024.9		125	456570	454608	441706	445530	449604	3565.35
	200	458042	435672	411409	449993	438779	10229		200	493360	552563	536616	532629	528792	12571.2		200	508513	534464	526706	537644	526832	6523.98		200	480036	469361	451271	449255	462481	7394.27
	250	480854	461100	472071	451286	466328	6439.34		250	444319	547306	548616	574810	528763	28851.8		250	712744	723188	735323	648299	704888	19419.1		250	454827	472346	460800	438108	456520	7133.54
	Supplementary Figure 1(h) Ex580 mC-iNAP4
	pH 7.0									pH 7.5							pH 8.0								pH 8.5
	NADPH(µM)	1	2	3	4	Average	SEM		NADPH(µM)	1	2	3	4	Average	SEM		NADPH(µM)	1	2	3	4	Average	SEM		NADPH(µM)	1	2	3	4	Average	SEM
	0	1020707	1003420	920383	944909	972355	23729.9		0	922911	982151	949930	983560	959638	14497.7		0	848563	908680	909675	885742	888165	14311.2		0	941393	938072	850485	901964	907978	21142
	0.0005	1091751	1038719	820772	964287	978882	58830		0.0005	1024865	1047938	1022796	979996	1.0189e+06	14164.2		0.0005	939152	941897	968408	1025943	968850	20141.7		0.0005	1019110	1023308	955492	764174	940521	60795
	0.005	1091536	1087723	922584	1007886	1.02743e+06	39916		0.005	1017165	1013302	939284	1025788	998885	20037.6		0.005	967582	975840	930764	945244	954858	10308.1		0.005	1009705	1007848	999171	982113	999709	6298.62
	0.025	1079042	1079408	884441	992382	1.00882e+06	46236.8		0.025	1019162	1085200	725426	1006612	959100	79775.5		0.025	994926	1005718	953905	949510	976015	14233.9		0.025	1040498	1054510	1026990	1008910	1032727	9725.61
	0.05	1131073	1079256	901468	990146	1.02549e+06	50554.6		0.05	1035776	1062021	1109470	1083378	1.07266e+06	15661.7		0.05	1091121	1031984	935540	983922	1.01064e+06	33274.9		0.05	1023055	1058346	1004003	985960	1017841	15480.4
	0.25	1127819	1108776	938390	1016501	1.04787e+06	43847.5		0.25	1062831	1042137	1088328	1018489	1.05295e+06	14870.9		0.25	1029165	855636	1035138	1039026	989741	44747.7		0.25	1167869	1065489	1115681	730936	1.01999e+06	98593.2
	0.5	1163874	1152629	806804	1048161	1042867	82887.6		0.5	953806	1000321	839976	980186	943572	35821.2		0.5	985515	1045988	1005873	974121	1.00287e+06	15800.5		0.5	1082906	1042124	1071557	938628	1.0338e+06	32868.4
	1	1182638	1152770	1092326	1067012	1.12369e+06	26640.5		1	1113117	1119545	1232916	1092733	1.13958e+06	31633.2		1	1008204	1043622	1021574	1040193	1.0284e+06	8292.85		1	1062334	1091744	1059840	1026101	1.06e+06	13423.5
	2	1138589	1142925	941324	1023209	1.06151e+06	48717.9		2	1038763	1051329	616497	997530	926030	103815		2	1132296	1074496	1022514	1072717	1.07551e+06	22438.9		2	1098548	1085748	1106278	1011026	1075400	21871.5
	2.5	1283826	1261848	1183469	1114019	1.21079e+06	38786		2.5	1060538	1180594	1071553	1060116	1.0932e+06	29251.3		2.5	1026203	1085259	1077674	1093869	1.07075e+06	15213.4		2.5	1048385	1098991	1009531	1041993	1049725	18493.9
	4	1176898	950567	783570	1039126	987540	82405.7		4	1306555	1239955	1007955	1024283	1144687	75537		4	1157690	1083275	1083633	1073970	1099642	19478.2		4	1102648	1116760	1117945	1066302	1.10091e+06	12049
	5	1073222	1153282	1081380	1110322	1.10455e+06	18088.7		5	1111159	1010297	1058975	1057553	1059496	20602.7		5	1030581	1001834	1036628	1026769	1023953	7647.25		5	1017398	1061609	1031554	1056018	1.04164e+06	10387.9
	10	1027624	1010046	1027127	925979	997694	24251.7		10	1031859	1013975	998100	1008296	1.01306e+06	7075.41		10	867148	897005	917133	901462	895687	10446.3		10	928148	928724	901949	899018	914460	8092.2
	12.5	725658	1099668	1118802	1029340	993367	91285.3		12.5	1052351	1043549	982035	1040961	1029724	16082.1		12.5	936764	945937	875998	988944	936911	23272.5		12.5	968048	987110	1044299	758554	939503	62454
	25	1225723	1104286	995415	1063550	1.09724e+06	48357.1		25	1120853	1094964	1101048	1011922	1.0822e+06	24068		25	864651	977963	1036280	905608	946126	38102.1		25	1010311	1014000	909443	988851	980651	24375
	31.25	1220737	1109631	1066307	1038702	1.10884e+06	40052		31.25	1069432	1105826	1005458	1106909	1.07191e+06	23799.9		31.25	1009629	1017192	1020615	1014579	1.0155e+06	2315.58		31.25	1164922	988837	1022739	971699	1.03705e+06	43923.5
	50	1201062	1108291	1099885	1070934	1120043	28166.5		50	1151084	1133249	1211760	1088947	1146260	25442.1		50	1010584	1024861	1011250	1022149	1017211	3678.28		50	1189190	993331	974545	1012183	1.04231e+06	49558.4
	62.5	1202532	1084454	1054564	1036230	1094445	37374.3		62.5	1075953	1065142	1070717	1058453	1.06757e+06	3754.92		62.5	933963	987350	984528	995053	975224	13932.2		62.5	1006472	996927	981980	1039024	1.0061e+06	12076.3
	75	1169588	1082761	1015846	1057592	1.08145e+06	32459.1		75	1032921	1161058	1200824	1179478	1.14357e+06	37767.3		75	1000794	1048880	1022006	1045182	1.02922e+06	11185.5		75	1029032	1015055	994941	1007285	1.01158e+06	7141.14
	100	1137070	1122846	1086394	1011342	1089413	28126.4		100	1089386	1118516	1162586	1139908	1127599	15594.7		100	1021113	1022457	1010398	1014954	1.01723e+06	2802.61		100	1013030	995762	952364	953337	978623	15293
	125	1123090	1087851	1005222	1039981	1064036	25968.3		125	1180317	1158500	1168039	1117095	1.15599e+06	13711.6		125	976200	937736	1058767	949390	980523	27295.9		125	1004092	1002064	972613	992658	992857	7192.9
	200	1047091	1003209	951489	1035535	1009331	21400.2		200	987403	1105996	1071891	1067422	1058178	25115		200	994379	1044127	1023614	1043868	1026497	11734.7		200	977379	960366	926423	925262	947358	12900.2
	250	1076891	1043393	1062486	1022770	1051385	11749		250	864432	1080221	1081982	1121836	1.03712e+06	58358.3		250	1257477	1297794	1397166	1200217	1.28816e+06	41483.5		250	905499	936850	912496	875336	907545	12665.2
	Supplementary Figure 1(i) Ex405/580 mC-iNAP4
	pH 7.0									pH 7.5							pH 8.0								pH 8.5
	NADPH(µM)	1	2	3	4	Average	SEM		NADPH(µM)	1	2	3	4	Average	SEM		NADPH(µM)	1	2	3	4	Average	SEM		NADPH(µM)	1	2	3	4	Average	SEM
	0	0.119995	0.122908	0.116814	0.117219	0.119234	0.00141395		0	0.131937	0.132997	0.133071	0.132547	0.132638	0.000260765		0	0.131249	0.131176	0.131001	0.131021	0.131112	6.02026e-05		0	0.122567	0.122377	0.120899	0.12202	0.121966	0.000373164
	0.0005	0.114119	0.116071	0.11405	0.113969	0.114552	0.000507162		0.0005	0.130788	0.131552	0.131856	0.131815	0.131503	0.000247596		0.0005	0.132417	0.131746	0.130455	0.125931	0.130137	0.00146003		0.0005	0.121389	0.121658	0.122167	0.120323	0.121385	0.0003888
	0.005	0.115618	0.11267	0.112634	0.112539	0.113365	0.000751432		0.005	0.127398	0.12863	0.125202	0.127225	0.127114	0.000709928		0.005	0.132632	0.131458	0.129922	0.131201	0.131303	0.000555734		0.005	0.12273	0.122019	0.122558	0.122924	0.122558	0.000194382
	0.025	0.117619	0.114037	0.115152	0.112519	0.114832	0.00107441		0.025	0.129924	0.129346	0.12601	0.131849	0.129282	0.00121493		0.025	0.134063	0.131572	0.131496	0.132344	0.132369	0.000596403		0.025	0.124045	0.123248	0.123902	0.123302	0.123624	0.000204084
	0.05	0.115714	0.116534	0.114114	0.115125	0.115372	0.000509155		0.05	0.1306	0.131423	0.131542	0.132444	0.131502	0.000377443		0.05	0.13546	0.134825	0.132207	0.132624	0.133779	0.000802228		0.05	0.123188	0.124462	0.124196	0.122928	0.123693	0.000374712
	0.25	0.119456	0.11701	0.117748	0.118591	0.118201	0.000528424		0.25	0.133955	0.134566	0.13467	0.13508	0.134568	0.000232426		0.25	0.136148	0.134748	0.135992	0.135722	0.135653	0.000314225		0.25	0.127155	0.125848	0.12617	0.12376	0.125733	0.0007139
	0.5	0.123015	0.121288	0.119776	0.120867	0.121237	0.000672965		0.5	0.13681	0.137411	0.135604	0.1373	0.136781	0.000413629		0.5	0.138415	0.139431	0.139137	0.138254	0.138809	0.000282494		0.5	0.128695	0.128317	0.128397	0.127595	0.128251	0.000233429
	1	0.127303	0.12496	0.127109	0.125173	0.126136	0.00062046		1	0.142339	0.142046	0.1416	0.143147	0.142283	0.000325503		1	0.144516	0.143733	0.1439	0.143031	0.143795	0.000305346		1	0.132682	0.13293	0.133037	0.131823	0.132618	0.000275133
	2	0.137749	0.135284	0.135864	0.135033	0.135982	0.000613937		2	0.152459	0.152835	0.156822	0.153371	0.153872	0.00100091		2	0.152675	0.14972	0.153981	0.152351	0.152182	0.00089293		2	0.140858	0.139351	0.140088	0.138269	0.139641	0.000551164
	2.5	0.140422	0.138441	0.139316	0.139993	0.139543	0.000432031		2.5	0.158165	0.157934	0.156768	0.158579	0.157861	0.000388179		2.5	0.157513	0.154102	0.15714	0.157004	0.15644	0.000786544		2.5	0.142748	0.142976	0.143459	0.143436	0.143155	0.00017529
	4	0.15468	0.157615	0.163361	0.15239	0.157011	0.00237144		4	0.173392	0.170201	0.17304	0.172802	0.172359	0.000729514		4	0.169123	0.168754	0.170116	0.169886	0.16947	0.000319204		4	0.153286	0.153235	0.152748	0.155547	0.153704	0.00062616
	5	0.167894	0.163102	0.165807	0.164743	0.165387	0.00100405		5	0.182725	0.184998	0.184709	0.185655	0.184522	0.000630882		5	0.181251	0.175281	0.182309	0.180814	0.179914	0.00157598		5	0.165793	0.162539	0.165487	0.162634	0.164113	0.000883886
	10	0.207305	0.203399	0.200545	0.196995	0.202061	0.00218439		10	0.226826	0.221279	0.225006	0.225333	0.224611	0.00117917		10	0.219568	0.21935	0.216676	0.218046	0.21841	0.000668512		10	0.192663	0.198094	0.194354	0.190505	0.193904	0.00160357
	12.5	0.245329	0.22022	0.218617	0.221322	0.226372	0.00634335		12.5	0.232252	0.244165	0.246606	0.241293	0.241079	0.0031362		12.5	0.237837	0.239688	0.241924	0.237513	0.239241	0.00101475		12.5	0.210944	0.210253	0.218287	0.274703	0.228547	0.0154924
	25	0.281414	0.281635	0.284785	0.276374	0.281052	0.00173887		25	0.307238	0.311335	0.307623	0.310921	0.30928	0.00107359		25	0.307526	0.310184	0.303722	0.304799	0.306558	0.00144974		25	0.28131	0.278818	0.277081	0.278033	0.27881	0.000905862
	31.25	0.303242	0.305139	0.306296	0.298493	0.303293	0.00171936		31.25	0.341083	0.340927	0.338433	0.346024	0.341617	0.00158958		31.25	0.342196	0.339505	0.340555	0.333992	0.339062	0.00177849		31.25	0.309101	0.308182	0.306042	0.306687	0.307503	0.000696275
	50	0.351	0.349945	0.348846	0.344698	0.348622	0.00138		50	0.392903	0.395339	0.390609	0.396703	0.393888	0.00134629		50	0.392124	0.392511	0.38959	0.396216	0.39261	0.00136537		50	0.378063	0.357278	0.358308	0.356965	0.362653	0.0051446
	62.5	0.369442	0.368113	0.368703	0.369406	0.368916	0.000317135		62.5	0.425353	0.420593	0.415697	0.42074	0.420596	0.00197168		62.5	0.421806	0.424304	0.421223	0.418071	0.421351	0.00128138		62.5	0.385657	0.391099	0.384107	0.382808	0.385918	0.00182256
	75	0.384991	0.375605	0.374268	0.377534	0.3781	0.00239299		75	0.442832	0.432908	0.43065	0.432122	0.434628	0.00277433		75	0.418576	0.44114	0.440241	0.436104	0.434015	0.00526203		75	0.406706	0.406697	0.406567	0.404422	0.406098	0.000559582
	100	0.407172	0.397351	0.395564	0.39838	0.399617	0.00258477		100	0.460537	0.458524	0.456923	0.452649	0.457158	0.00167515		100	0.460477	0.456896	0.457678	0.462424	0.459369	0.00127582		100	0.432466	0.443157	0.434224	0.431835	0.43542	0.00262797
	125	0.414277	0.411903	0.409954	0.410415	0.411637	0.000973105		125	0.462442	0.470707	0.47285	0.473864	0.469966	0.0025928		125	0.475347	0.481899	0.480594	0.481526	0.479842	0.00152302		125	0.454709	0.453672	0.454144	0.448825	0.452837	0.00135411
	200	0.437442	0.434278	0.432384	0.434551	0.434664	0.00104393		200	0.499654	0.499607	0.500626	0.498986	0.499718	0.000338551		200	0.511388	0.511876	0.514555	0.51505	0.513217	0.000926208		200	0.491146	0.488731	0.487111	0.485544	0.488133	0.00119676
	250	0.446521	0.441924	0.444308	0.441239	0.443498	0.00120326		250	0.514001	0.506661	0.507047	0.512383	0.510023	0.00186085		250	0.566805	0.557244	0.526296	0.540151	0.547624	0.00899614		250	0.502294	0.504185	0.504989	0.500503	0.502993	0.00100389

## Sheet: Supplementary Figure 2
Supplementary Figure 2. Ratios of biosensors treated with some commonly used plant inhibitors.
	Supplementary Figure 2(a) mC-SoNar
		Control	Rotenone	TTFA	Antimycin A	Oligomycin A	KCN	AEP	Disulfiram	CGP 3466B	Iodoacetate	SHAM	[NADH]/[NAD+]
	1	0.13	0.13	0.13	0.13	0.13	0.13	0.13	0.13	0.13	0.13	0.13	0.42
	2	0.13	0.13	0.13	0.13	0.13	0.13	0.13	0.13	0.13	0.13	0.13	0.42
	3	0.13	0.13	0.13	0.13	0.13	0.13	0.13	0.13	0.13	0.13	0.13	0.42
	4	0.13	0.13	0.12	0.13	0.13	0.12	0.13	0.13	0.13	0.13	0.13	0.42
	Average	0.13	0.13	0.1275	0.13	0.13	0.1275	0.13	0.13	0.13	0.13	0.13	0.42
	SEM	0	0	0.0025	0	0	0.0025	0	0	0	0	0	0
	Supplementary Figure 2(b) mC-iNAP1
		Control	Rotenone	TTFA	Antimycin A	Oligomycin A	KCN	AEP	Disulfiram	CGP 3466B	Iodoacetate	SHAM	NADPH
	1	0.12	0.12	0.12	0.12	0.12	0.12	0.12	0.12	0.12	0.12	0.12	0.5
	2	0.12	0.12	0.12	0.12	0.12	0.12	0.12	0.12	0.12	0.12	0.13	0.5
	3	0.12	0.12	0.12	0.12	0.12	0.12	0.12	0.12	0.12	0.12	0.12	0.5
	4	0.12	0.12	0.12	0.12	0.12	0.12	0.12	0.12	0.12	0.12	0.12	0.5
	Average	0.12	0.12	0.12	0.12	0.12	0.12	0.12	0.12	0.12	0.12	0.1225	0.5
	SEM	0	0	0	0	0	0	0	0	0	0	0.0025	0
	Supplementary Figure 2(c) mC-iNAP4
		Control	Rotenone	TTFA	Antimycin A	Oligomycin A	KCN	AEP	Disulfiram	CGP 3466B	Iodoacetate	SHAM	NADPH
	1	0.14	0.14	0.13	0.14	0.14	0.14	0.13	0.14	0.14	0.13	0.14	0.47
	2	0.14	0.14	0.13	0.14	0.14	0.14	0.15	0.14	0.14	0.13	0.15	0.47
	3	0.14	0.14	0.14	0.14	0.14	0.14	0.15	0.14	0.14	0.15	0.15	0.47
	4	0.14	0.14	0.14	0.14	0.14	0.14	0.16	0.14	0.14	0.14	0.15	0.47
	Average	0.14	0.14	0.135	0.14	0.14	0.14	0.1475	0.14	0.14	0.1375	0.1475	0.47
	SEM	0	0	0.00288675	0	0	0	0.00629153	0	0	0.00478714	0.0025	0
	Supplementary Figure 2(a) p values for mC-SoNar				Supplementary Figure 2(b) p values for mC-iNAP1				Supplementary Figure 2(c) p values for mC-iNAP4
	mC-SoNar		p-values		mC-iNAP1		p-values		mC-iNAP4		p-values
	Control	Rotenone	1		Control	Rotenone	1		Control	Rotenone	1
		TTFA	0.836561			TTFA	1			TTFA	0.968586
		Antimycin A	1			Antimycin A	1			Antimycin A	1
		Oligomycin	1			Oligomycin	1			Oligomycin	1
		KCN	0.836561			KCN	1			KCN	1
		AEP	1			AEP	1			AEP	0.666555
		6-AN	1			6-AN	1			6-AN	0.99995
		Disulfarum	1			Disulfarum	1			Disulfarum	1
		CGP3466B	1			CGP3466B	1			CGP3466B	1
		Iodoacetate	1			Iodoacetate	1			Iodoacetate	0.99995
		SHAM	1			SHAM	0.372801			SHAM	0.666555
		[NADH]/[NAD+]	1.044 x 10-12			NADPH	1.044 x 10-12			NADPH	1.044 x 10-12
	Rotenone	Control	1		Rotenone	Control	1		Rotenone	Control	1
		TTFA	0.836561			TTFA	1			TTFA	0.968586
		Antimycin A	1			Antimycin A	1			Antimycin A	1
		Oligomycin	1			Oligomycin	1			Oligomycin	1
		KCN	0.836561			KCN	1			KCN	1
		AEP	1			AEP	1			AEP	0.666555
		6-AN	1			6-AN	1			6-AN	0.99995
		Disulfarum	1			Disulfarum	1			Disulfarum	1
		CGP3466B	1			CGP3466B	1			CGP3466B	1
		Iodoacetate	1			Iodoacetate	1			Iodoacetate	0.99995
		SHAM	1			SHAM	0.372801			SHAM	0.666555
		[NADH]/[NAD+]	1.044 x 10-12			NADPH	1.044 x 10-12			NADPH	1.044 x 10-12
	TTFA	Control	0.836561		TTFA	Control	1		TTFA	Control	0.968586
		Rotenone	0.836561			Rotenone	1			Rotenone	0.968586
		Antimycin A	0.836561			Antimycin A	1			Antimycin A	0.968586
		Oligomycin	0.836561			Oligomycin	1			Oligomycin	0.968586
		KCN	1			KCN	1			KCN	0.968586
		AEP	0.836561			AEP	1			AEP	0.0542908
		6-AN	0.836561			6-AN	1			6-AN	0.666555
		Disulfarum	0.836561			Disulfarum	1			Disulfarum	0.968586
		CGP3466B	0.836561			CGP3466B	1			CGP3466B	0.968586
		Iodoacetate	0.836561			Iodoacetate	1			Iodoacetate	0.99995
		SHAM	0.836561			SHAM	0.372801			SHAM	0.0542908
		[NADH]/[NAD+]	1.044 x 10-12			NADPH	1.044 x 10-12			NADPH	1.044 x 10-12
	Antimycin A	Control	1		Antimycin A	Control	1		Antimycin A	Control	1
		Rotenone	1			Rotenone	1			Rotenone	1
		TTFA	0.836561			TTFA	1			TTFA	0.968586
		Oligomycin	1			Oligomycin	1			Oligomycin	1
		KCN	0.836561			KCN	1			KCN	1
		AEP	1			AEP	1			AEP	0.666555
		6-AN	1			6-AN	1			6-AN	0.99995
		Disulfarum	1			Disulfarum	1			Disulfarum	1
		CGP3466B	1			CGP3466B	1			CGP3466B	1
		Iodoacetate	1			Iodoacetate	1			Iodoacetate	0.99995
		SHAM	1			SHAM	0.372801			SHAM	0.666555
		[NADH]/[NAD+]	1.044 x 10-12			NADPH	1.044 x 10-12			NADPH	1.044 x 10-12
	Oligomycin	Control	1		Oligomycin	Control	1		Oligomycin	Control	1
		Rotenone	1			Rotenone	1			Rotenone	1
		TTFA	0.836561			TTFA	1			TTFA	0.968586
		Antimycin A	1			Antimycin A	1			Antimycin A	1
		KCN	0.836561			KCN	1			KCN	1
		AEP	1			AEP	1			AEP	0.666555
		6-AN	1			6-AN	1			6-AN	0.99995
		Disulfarum	1			Disulfarum	1			Disulfarum	1
		CGP3466B	1			CGP3466B	1			CGP3466B	1
		Iodoacetate	1			Iodoacetate	1			Iodoacetate	0.99995
		SHAM	1			SHAM	0.372801			SHAM	0.666555
		[NADH]/[NAD+]	1.044 x 10-12			NADPH	1.044 x 10-12			NADPH	1.044 x 10-12
	KCN	Control	0.836561		KCN	Control	1		KCN	Control	1
		Rotenone	0.836561			Rotenone	1			Rotenone	1
		TTFA	1			TTFA	1			TTFA	0.968586
		Antimycin A	0.836561			Antimycin A	1			Antimycin A	1
		Oligomycin	0.836561			Oligomycin	1			Oligomycin	1
		AEP	0.836561			AEP	1			AEP	0.666555
		6-AN	0.836561			6-AN	1			6-AN	0.99995
		Disulfarum	0.836561			Disulfarum	1			Disulfarum	1
		CGP3466B	0.836561			CGP3466B	1			CGP3466B	1
		Iodoacetate	0.836561			Iodoacetate	1			Iodoacetate	0.99995
		SHAM	0.836561			SHAM	0.372801			SHAM	0.666555
		[NADH]/[NAD+]	1.044 x 10-12			NADPH	1.044 x 10-12			NADPH	1.044 x 10-12
	40μM AEP	Control	1		AEP	Control	1		AEP	Control	0.666555
		Rotenone	1			Rotenone	1			Rotenone	0.666555
		TTFA	0.836561			TTFA	1			TTFA	0.0542908
		Antimycin A	1			Antimycin A	1			Antimycin A	0.666555
		Oligomycin	1			Oligomycin	1			Oligomycin	0.666555
		KCN	0.836561			KCN	1			KCN	0.666555
		6-AN	1			6-AN	1			6-AN	0.968586
		Disulfarum	1			Disulfarum	1			Disulfarum	0.666555
		CGP3466B	1			CGP3466B	1			CGP3466B	0.666555
		Iodoacetate	1			Iodoacetate	1			Iodoacetate	0.246039
		SHAM	1			SHAM	0.372801			SHAM	1
		[NADH]/[NAD+]	1.044 x 10-12			NADPH	1.044 x 10-12			NADPH	1.044 x 10-12
	6-AN	Control	1		6-AN	Control	1		6-AN	Control	0.99995
		Rotenone	1			Rotenone	1			Rotenone	0.99995
		TTFA	0.836561			TTFA	1			TTFA	0.666555
		Antimycin A	1			Antimycin A	1			Antimycin A	0.99995
		Oligomycin	1			Oligomycin	1			Oligomycin	0.99995
		KCN	0.836561			KCN	1			KCN	0.99995
		AEP	1			AEP	1			AEP	0.968586
		Disulfarum	1			Disulfarum	1			Disulfarum	0.99995
		CGP3466B	1			CGP3466B	1			CGP3466B	0.99995
		Iodoacetate	1			Iodoacetate	1			Iodoacetate	0.968586
		SHAM	1			SHAM	0.372801			SHAM	0.968586
		[NADH]/[NAD+]	1.044 x 10-12			NADPH	1.044 x 10-12			NADPH	1.044 x 10-12
	Disulfarum	Control	1		Disulfarum	Control	1		Disulfarum	Control	1
		Rotenone	1			Rotenone	1			Rotenone	1
		TTFA	0.836561			TTFA	1			TTFA	0.968586
		Antimycin A	1			Antimycin A	1			Antimycin A	1
		Oligomycin	1			Oligomycin	1			Oligomycin	1
		KCN	0.836561			KCN	1			KCN	1
		AEP	1			AEP	1			AEP	0.666555
		6-AN	1			6-AN	1			6-AN	0.99995
		CGP3466B	1			CGP3466B	1			CGP3466B	1
		Iodoacetate	1			Iodoacetate	1			Iodoacetate	0.99995
		SHAM	1			SHAM	0.372801			SHAM	0.666555
		[NADH]/[NAD+]	1.044 x 10-12			NADPH	1.044 x 10-12			NADPH	1.044 x 10-12
	CGP3466B	Control	1		CGP3466B	Control	1		CGP3466B	Control	1
		Rotenone	1			Rotenone	1			Rotenone	1
		TTFA	0.836561			TTFA	1			TTFA	0.968586
		Antimycin A	1			Antimycin A	1			Antimycin A	1
		Oligomycin	1			Oligomycin	1			Oligomycin	1
		KCN	0.836561			KCN	1			KCN	1
		AEP	1			AEP	1			AEP	0.666555
		6-AN	1			6-AN	1			6-AN	0.99995
		Disulfarum	1			Disulfarum	1			Disulfarum	1
		Iodoacetate	1			Iodoacetate	1			Iodoacetate	0.99995
		SHAM	1			SHAM	0.372801			SHAM	0.666555
		[NADH]/[NAD+]	1.044 x 10-12			NADPH	1.044 x 10-12			NADPH	1.044 x 10-12
	Iodoacetate	Control	1		Iodoacetate	Control	1		Iodoacetate	Control	0.99995
		Rotenone	1			Rotenone	1			Rotenone	0.99995
		TTFA	0.836561			TTFA	1			TTFA	0.99995
		Antimycin A	1			Antimycin A	1			Antimycin A	0.99995
		Oligomycin	1			Oligomycin	1			Oligomycin	0.99995
		KCN	0.836561			KCN	1			KCN	0.99995
		AEP	1			AEP	1			AEP	0.246039
		6-AN	1			6-AN	1			6-AN	0.968586
		Disulfarum	1			Disulfarum	1			Disulfarum	0.99995
		CGP3466B	1			CGP3466B	1			CGP3466B	0.99995
		SHAM	1			SHAM	0.372801			SHAM	0.246039
		[NADH]/[NAD+]	1.044 x 10-12			NADPH	1.044 x 10-12			NADPH	1.044 x 10-12
	SHAM	Control	1		SHAM	Control	0.372801		SHAM	Control	0.666555
		Rotenone	1			Rotenone	0.372801			Rotenone	0.666555
		TTFA	0.836561			TTFA	0.372801			TTFA	0.0542908
		Antimycin A	1			Antimycin A	0.372801			Antimycin A	0.666555
		Oligomycin	1			Oligomycin	0.372801			Oligomycin	0.666555
		KCN	0.836561			KCN	0.372801			KCN	0.666555
		AEP	1			AEP	0.372801			AEP	1
		6-AN	1			6-AN	0.372801			6-AN	0.968586
		Disulfarum	1			Disulfarum	0.372801			Disulfarum	0.666555
		CGP3466B	1			CGP3466B	0.372801			CGP3466B	0.666555
		Iodoacetate	1			Iodoacetate	0.372801			Iodoacetate	0.246039
		[NADH]/[NAD+]	1.044 x 10-12			NADPH	1.044 x 10-12			NADPH	1.044 x 10-12
	[NADH]/[NAD+]	Control	1.044 x 10-12		NADPH	Control	1.044 x 10-12		NADPH	Control	1.044 x 10-12
		Rotenone	1.044 x 10-12			Rotenone	1.044 x 10-12			Rotenone	1.044 x 10-12
		TTFA	1.044 x 10-12			TTFA	1.044 x 10-12			TTFA	1.044 x 10-12
		Antimycin A	1.044 x 10-12			Antimycin A	1.044 x 10-12			Antimycin A	1.044 x 10-12
		Oligomycin	1.044 x 10-12			Oligomycin	1.044 x 10-12			Oligomycin	1.044 x 10-12
		KCN	1.044 x 10-12			KCN	1.044 x 10-12			KCN	1.044 x 10-12
		AEP	1.044 x 10-12			AEP	1.044 x 10-12			AEP	1.044 x 10-12
		6-AN	1.044 x 10-12			6-AN	1.044 x 10-12			6-AN	1.044 x 10-12
		Disulfarum	1.044 x 10-12			Disulfarum	1.044 x 10-12			Disulfarum	1.044 x 10-12
		CGP3466B	1.044 x 10-12			CGP3466B	1.044 x 10-12			CGP3466B	1.044 x 10-12
		Iodoacetate	1.044 x 10-12			Iodoacetate	1.044 x 10-12			Iodoacetate	1.044 x 10-12
		SHAM	1.044 x 10-12			SHAM	1.044 x 10-12			SHAM	1.044 x 10-12

## Sheet: Supplementary Figure 3
Supplementary Figure 3. Overview of pollen tubes expressing various sensors in three independent lines
	Supplementary Figure 3(b) At1.03 FRET ratio								Supplementary Figure 3(d) mC-SoNar ratio
		At1.03 FRET ratio								mC-SoNar ratio
		Plastid			Cytosol					Plastid			Cytosol
	Replicate	#3	#13	#15	#29	#40	#48		Replicate	#20	#38	#41	#5	#14	#56
	1	0.965176	0.966779	0.966135	1.38191	1.40891	1.30385		1	3.66532	3.60884	3.47531	0.948634	1.19802	0.945385
	2	0.947043	0.843577	0.861066	1.4051	1.41968	1.47011		2	3.72252	3.18413	3.5721	0.959843	0.860506	0.867457
	3	0.852189	1.01617	0.949228	1.52568	1.42549	1.38281		3	3.53946	3.6455	3.72585	1.1705	1.03487	0.970526
	4	0.898931	1.03004	0.915208	1.35342	1.35791	1.40274		4	3.24596	3.37313	3.90466	0.850657	0.880354	1.04112
	5	0.829698	0.904073	0.931547	1.47269	1.45161	1.38731		5	3.85859	3.39316	3.81904	0.980451	0.835954	1.13888
	Average	0.898607	0.952128	0.924637	1.42776	1.41272	1.38936		Average	3.60637	3.44095	3.69939	0.982016	0.96194	0.992673
	SE	0.026154	0.0349848	0.0180343	0.0314238	0.0153988	0.0265129		SE	0.103672	0.0845192	0.078602	0.052148	0.0685086	0.0458955
	Supplementary Figure 3(f) mC-iNAP1								Supplementary Figure 3(h) mC-iNAP4 ratio
		mC-iNAP1 ratio								mC-iNAP4 ratio
		Plastid			Cytosol					Plastid			Cytosol
	Replicate	#12	#13	#29	#8	#18	#24		Replicate	#25	#38	#52	#1	#5	#36
	1	2.76318	2.53136	2.30848	1.61355	1.66757	1.60716		1	1.84831	2.14198	1.86491	0.959821	0.979796	0.859365
	2	2.47214	2.6141	2.70976	1.32733	1.67253	1.67795		2	2.34527	1.91158	2.82222	0.729088	0.766336	0.971111
	3	2.42295	2.33007	2.2069	1.54174	1.38345	1.532		3	2.22221	2.25268	1.9806	0.976084	0.976788	0.842297
	4	2.36091	2.40237	2.22948	1.66378	1.60711	1.50209		4	2.10651	2.15855	2.10896	0.834356	0.811099	0.827668
	5	2.60095	2.59522	2.29988	1.62963	1.36975	1.33085		5	2.37282	2.35216	1.92266	0.91041	0.855513	0.883571
	Average	2.52403	2.49463	2.3509	1.55521	1.54008	1.53001		Average	2.17902	2.16339	2.13987	0.881952	0.877907	0.876803
	SE	0.0716337	0.0553765	0.0918328	0.0603488	0.0677621	0.0584325		SE	0.0953129	0.0733138	0.175314	0.0454792	0.0433426	0.0253463

[truncated: 3 more sheets: Supplementary Figure 4, Supplementary Figure 7, Supplementary Figure 8]
